# Supplementary material for: 1-[(Pyrrolidin-1-yl)(p-tol­yl)meth­yl]naphthalen-2-ol
Source: Acta Crystallogr Sect E Struct Rep Online. 2008 Sep 13;64(Pt 10):o1926. doi: 10.1107/S1600536808028493 (PMC2959236; doi:10.1107/S1600536808028493)
Supplement: Supplementary file 2 [file e-64-o1926-Isup2.hkl]

# 
# h,k,l, Fc-squared, Fo-squared, sigma(Fo-squared) and status flag 
# 
data_I
_shelx_title ' zh in P2(1)/n' 
_shelx_refln_list_code          4 
_shelx_F_calc_maximum      180.87 
_exptl_crystal_F_000       680.00 
_reflns_d_resolution_high  0.7712 
 
loop_ 
 _symmetry_equiv_pos_as_xyz 
 'x, y, z' 
 '-x+1/2, y+1/2, -z+1/2' 
 '-x, -y, -z' 
 'x-1/2, -y-1/2, z-1/2' 
 
_cell_length_a    10.3467 
_cell_length_b    16.0550 
_cell_length_c    11.2517 
_cell_angle_alpha  90.000 
_cell_angle_beta  106.810 
_cell_angle_gamma  90.000 
 
_shelx_F_squared_multiplier     1.000 
 
loop_ 
 _refln_index_h 
 _refln_index_k 
 _refln_index_l 
 _refln_F_squared_calc 
 _refln_F_squared_meas 
 _refln_F_squared_sigma 
 _refln_observed_status 
   2   0   0    16707.32    15460.66     81.33 o 
   4   0   0      325.89      313.67     13.04 o 
   6   0   0       32.30       44.57      3.89 o 
   8   0   0        1.90        9.38      6.27 o 
  10   0   0        8.27        4.33      5.62 o 
  12   0   0        2.47       -2.39      6.27 o 
   2   1   0     3842.00     3686.68     15.32 o 
   3   1   0      204.18      203.15      5.88 o 
   4   1   0       84.76       95.19      4.12 o 
   5   1   0      289.47      274.51      4.96 o 
   6   1   0       24.56       24.26      2.57 o 
   7   1   0        2.71        3.97      2.35 o 
   8   1   0      365.70      367.03      7.08 o 
   9   1   0      110.90      122.59      5.96 o 
  10   1   0        3.73        4.92      2.98 o 
  11   1   0        6.13        6.78      6.51 o 
  12   1   0       59.01       66.89      9.66 o 
   0   2   0     8820.96     1279.19     13.83 o 
   1   2   0     3111.12     2802.58     11.11 o 
   2   2   0     5607.60     5606.77     23.56 o 
   3   2   0     5326.17     5170.22     20.10 o 
   4   2   0     3920.78     4226.14     21.44 o 
   5   2   0      546.03      635.50      9.08 o 
   6   2   0      185.38      193.59      5.63 o 
   7   2   0        0.05        3.04      2.27 o 
   8   2   0     1043.98     1125.46     11.02 o 
   9   2   0       41.91       46.95      4.81 o 
  10   2   0        2.08       -0.23      3.33 o 
  11   2   0        8.93        9.70      4.19 o 
  12   2   0       12.51       11.70      3.97 o 
   1   3   0       90.31       85.81      1.78 o 
   2   3   0     4505.87     4514.67     16.99 o 
   3   3   0     1362.10     1397.06      8.50 o 
   4   3   0     3014.06     3172.87     17.02 o 
   5   3   0      452.33      520.13      7.09 o 
   6   3   0        4.84       15.08      2.37 o 
   7   3   0      141.53      127.39      5.49 o 
   8   3   0       38.98       42.76      5.81 o 
   9   3   0       20.09       24.32      3.83 o 
  10   3   0        3.07        7.57      3.01 o 
  11   3   0        2.37       -2.78      4.34 o 
  12   3   0        0.06        7.80      4.45 o 
   0   4   0     2328.12     2328.50     16.36 o 
   1   4   0     1084.12      970.50      8.02 o 
   2   4   0       15.18        9.24      1.79 o 
   3   4   0       13.40       14.71      1.69 o 
   4   4   0      736.77      836.55      8.78 o 
   5   4   0     2820.56     3030.69     23.33 o 
   6   4   0      154.95      183.92      6.31 o 
   7   4   0      113.20      111.88      5.05 o 
   8   4   0       13.75       16.30      3.80 o 
   9   4   0       18.59        9.33      3.75 o 
  10   4   0        0.02        3.85      2.19 o 
  11   4   0        1.06        4.29      3.35 o 
  12   4   0        0.50        7.24      3.16 o 
   1   5   0      198.42      144.95      4.17 o 
   2   5   0      816.50      770.45      9.51 o 
   3   5   0     1827.92     1876.94     10.75 o 
   4   5   0     2719.69     3090.05     23.87 o 
   5   5   0     1005.67     1111.63     13.95 o 
   6   5   0      455.83      479.14      9.76 o 
   7   5   0      169.87      156.32      5.40 o 
   8   5   0      184.92      183.73      6.59 o 
   9   5   0       36.75       34.64      4.05 o 
  10   5   0        1.70        4.85      3.13 o 
  11   5   0       37.82       44.21      6.99 o 
  12   5   0       33.00       38.09      6.29 o 
   1   6   0      375.04      380.91      6.55 o 
   2   6   0       12.03       11.09      1.55 o 
   3   6   0      642.60      681.50     10.04 o 
   4   6   0        0.22        0.28      2.47 o 
   5   6   0        0.69        0.02      2.69 o 
   6   6   0        0.93        5.50      3.20 o 
   7   6   0      160.12      140.80      6.24 o 
   8   6   0      404.71      370.35      8.35 o 
   9   6   0       46.85       38.34      6.09 o 
  10   6   0       27.34       29.60      3.99 o 
  11   6   0       28.72       29.70      5.47 o 
  12   6   0       60.27       78.47     10.21 o 
   1   7   0      360.92      368.43      8.45 o 
   2   7   0        6.82        6.65      2.79 o 
   3   7   0       21.11       15.31      2.03 o 
   4   7   0        0.21       10.65      2.03 o 
   5   7   0       29.10       35.21      3.99 o 
   6   7   0       56.36       50.92      4.61 o 
   7   7   0      120.46      130.43      7.62 o 
   8   7   0      191.50      202.11      9.66 o 
   9   7   0       40.74       48.49      6.22 o 
  10   7   0        6.65        1.06      3.58 o 
  11   7   0        0.11        0.94      4.61 o 
  12   7   0        0.69       12.13      8.64 o 
   0   8   0      469.31      444.24     11.47 o 
   1   8   0      387.18      395.28      6.86 o 
   2   8   0     1125.66     1182.35     14.24 o 
   3   8   0      722.81      760.54     11.67 o 
   4   8   0      474.44      527.56      8.39 o 
   5   8   0       16.59       24.17      4.07 o 
   6   8   0        6.52        6.37      3.33 o 
   7   8   0        0.77        4.60      4.48 o 
   8   8   0       29.68       29.18      4.60 o 
   9   8   0       21.33       23.66      4.20 o 
  10   8   0       81.61       76.64      5.86 o 
  11   8   0       21.12       14.12      5.88 o 
   1   9   0      955.39     1062.42     14.76 o 
   2   9   0        1.22        0.70      3.13 o 
   3   9   0       99.61       95.42      5.36 o 
   4   9   0       86.51       88.22      3.98 o 
   5   9   0        6.05        3.59      2.64 o 
   6   9   0        0.11        4.99      3.65 o 
   7   9   0        1.85        2.66      3.19 o 
   8   9   0       10.97       10.02      3.11 o 
   9   9   0        0.17        3.64      5.03 o 
  10   9   0        0.01        6.51      4.05 o 
  11   9   0       37.40       49.65      9.56 o 
   0  10   0        4.81        5.67      2.66 o 
   1  10   0        0.07       -1.71      5.46 o 
   2  10   0      117.53      133.84      6.33 o 
   3  10   0      146.30      126.70      5.11 o 
   4  10   0      157.68      166.01      5.98 o 
   5  10   0        3.79        8.36      3.82 o 
   6  10   0      246.98      233.40      8.68 o 
   7  10   0        0.94        5.08      3.32 o 
   8  10   0       72.55       71.29      7.96 o 
   9  10   0       74.57       64.19      7.04 o 
  10  10   0        1.06        4.67      7.26 o 
  11  10   0       48.92       44.63      9.89 o 
   1  11   0        1.38        3.00      2.65 o 
   2  11   0       39.73       37.90      4.65 o 
   3  11   0       29.61       22.29      3.99 o 
   4  11   0       96.76       96.22      5.98 o 
   5  11   0      519.59      572.46     20.29 o 
   6  11   0        6.77       10.56      4.43 o 
   7  11   0       14.38       11.51      3.52 o 
   8  11   0        0.13        8.35      6.34 o 
   9  11   0        5.16       14.85      6.47 o 
  10  11   0        9.33        6.41      2.89 o 
   0  12   0        0.62        6.00      6.93 o 
   1  12   0        1.15        3.09      2.59 o 
   2  12   0       28.96       30.31      8.92 o 
   3  12   0       70.64       69.65      6.31 o 
   4  12   0      182.99      188.92      7.51 o 
   5  12   0      584.77      580.80     11.91 o 
   6  12   0       15.66       12.43      5.50 o 
   7  12   0        2.22        1.01      3.70 o 
   8  12   0        4.10        0.80      3.59 o 
   9  12   0        1.15       12.22      5.62 o 
  10  12   0        0.07        8.86      3.00 o 
   1  13   0        0.12        6.08      6.33 o 
   2  13   0        0.77       11.59      4.42 o 
   3  13   0      140.45      148.97      9.10 o 
   4  13   0        0.25        3.18      4.09 o 
   5  13   0       11.52       12.24      4.57 o 
   6  13   0      122.25      131.43      6.74 o 
   7  13   0        9.90        8.10      3.60 o 
   8  13   0       38.91       38.04      5.19 o 
   9  13   0        0.86        6.30      4.72 o 
  10  13   0       26.77       22.36      6.16 o 
   0  14   0       36.31       48.54     22.41 o 
   1  14   0       40.25       42.20      7.86 o 
   2  14   0       19.48       19.25      6.60 o 
   3  14   0      112.96      109.79      6.85 o 
   4  14   0       13.61       13.79      4.01 o 
   5  14   0       13.05       11.17      4.12 o 
   6  14   0       28.04       14.49      4.22 o 
   7  14   0        6.37       11.54      3.78 o 
   8  14   0        0.70       -2.08      4.81 o 
   9  14   0        4.29        5.52      4.63 o 
   1  15   0       13.16        3.47      6.39 o 
   2  15   0       41.40       42.59      6.81 o 
   3  15   0       18.01       14.65      6.71 o 
   4  15   0        6.69        9.38      4.08 o 
   5  15   0        0.70        6.85      4.12 o 
   6  15   0       13.21       15.81      3.86 o 
   7  15   0        1.96        3.63      4.73 o 
   8  15   0        1.26        8.04      4.56 o 
   0  16   0        0.55       -0.59      8.03 o 
   1  16   0       56.52       69.64      8.55 o 
   2  16   0        4.29        1.26      6.72 o 
   3  16   0       21.41       26.19      5.73 o 
   4  16   0        0.06       -3.61      4.93 o 
   5  16   0        0.13       -4.80      4.80 o 
   6  16   0        6.59        9.23      7.62 o 
   7  16   0        1.84        6.64      9.39 o 
   8  16   0        0.00        6.03      5.31 o 
   1  17   0       63.10       54.22      7.27 o 
   2  17   0        0.99       -2.15      5.74 o 
   3  17   0        1.87        8.71      5.89 o 
   4  17   0        2.86        3.68      5.41 o 
   5  17   0        0.21       -4.00      5.18 o 
   6  17   0        3.24       13.41      4.78 o 
   7  17   0        0.73       -1.16      4.81 o 
   0  18   0        7.56        6.19      8.06 o 
   1  18   0        5.52       -3.04      6.32 o 
   2  18   0       40.88       31.08      7.38 o 
   3  18   0        4.95       -0.53      5.42 o 
   4  18   0       30.09       31.64      6.76 o 
   5  18   0       25.51       27.04      7.58 o 
   6  18   0        0.07       -3.68      6.47 o 
   1  19   0        0.07        9.08      9.89 o 
   2  19   0        1.25       -4.53      5.68 o 
   3  19   0        4.39        9.87      5.84 o 
   4  19   0        2.53       13.06      6.45 o 
   5  19   0        2.80        4.17      5.57 o 
   0  20   0       24.42       22.91     11.70 o 
   1  20   0       12.82       15.60      6.52 o 
   2  20   0       12.87       20.61      6.62 o 
   3  20   0        8.32       15.82      6.73 o 
 -13   0   1       44.48       45.44     13.02 o 
 -11   0   1       23.86       17.75     12.06 o 
  -9   0   1     1358.67     1388.68     32.70 o 
  -7   0   1       11.02        9.74      3.72 o 
  -5   0   1       25.80       34.64      3.38 o 
  -3   0   1        4.55        5.05      1.37 o 
   1   0   1      707.16      733.33      9.70 o 
   3   0   1     1358.31     1311.09     11.21 o 
   5   0   1      134.14      180.70      8.02 o 
   7   0   1       20.71        8.87      4.23 o 
   9   0   1       24.51       17.64      4.09 o 
  11   0   1        6.11        7.02      4.98 o 
 -13   1   1        7.84        8.86      4.09 o 
 -12   1   1       39.02       46.49      7.93 o 
 -11   1   1       18.06       22.02      4.63 o 
 -10   1   1        2.68        5.11      3.87 o 
  -9   1   1      105.34      118.64      4.90 o 
  -8   1   1      121.20      105.35      4.90 o 
  -7   1   1      288.63      282.94      6.63 o 
  -6   1   1       47.80       59.74      3.06 o 
  -5   1   1       85.81       99.24      3.80 o 
  -4   1   1        4.98        2.64      2.24 o 
  -3   1   1      728.98      697.96      7.53 o 
  -2   1   1      268.98      225.67      5.45 o 
   0   1   1       95.74      117.49      3.73 o 
   1   1   1     1470.94     1303.14      4.73 o 
   2   1   1     3427.28     3347.95     14.52 o 
   3   1   1     2095.42     2142.49     23.98 o 
   4   1   1      223.00      263.82      4.76 o 
   5   1   1      404.39      413.21      6.46 o 
   6   1   1      535.19      515.31      8.78 o 
   7   1   1       18.30       21.32      3.14 o 
   8   1   1      103.43      105.74      5.49 o 
   9   1   1        2.51        4.91      2.87 o 
  10   1   1       66.55       59.19      4.33 o 
  11   1   1       61.27       71.02      9.26 o 
  12   1   1       15.96       28.07      5.82 o 
 -13   2   1        4.12        2.41      2.61 o 
 -12   2   1        0.01        7.09      2.90 o 
 -11   2   1        1.07        1.54      3.78 o 
 -10   2   1        6.67        5.83      2.71 o 
  -9   2   1      345.26      336.51      9.04 o 
  -8   2   1      349.87      369.32      6.96 o 
  -7   2   1      227.70      230.94      5.79 o 
  -6   2   1       68.95       68.54      3.43 o 
  -5   2   1      206.65      198.68      4.70 o 
  -4   2   1      384.21      419.42      6.46 o 
  -3   2   1     1887.59     1845.27     13.31 o 
  -2   2   1     2820.84     2721.72     12.87 o 
  -1   2   1     1273.81     1207.04      5.85 o 
   0   2   1     6396.68     5855.11     18.51 o 
   1   2   1     1035.96      948.17      5.63 o 
   2   2   1     3456.77     3356.19     13.58 o 
   3   2   1     2806.20     3013.66     14.10 o 
   4   2   1       75.96       95.87      4.38 o 
   5   2   1      697.89      663.71     10.49 o 
   6   2   1      110.06      121.83      5.85 o 
   7   2   1       26.06       29.74      3.33 o 
   8   2   1      932.69     1016.28     19.03 o 
   9   2   1       71.45       66.23      5.18 o 
  10   2   1       32.38       25.90      4.15 o 
  11   2   1        0.88        3.21      5.64 o 
  12   2   1       51.87       37.33     10.46 o 
 -12   3   1        0.37       -2.97      7.15 o 
 -11   3   1       12.52       24.24      6.93 o 
 -10   3   1        0.59        3.39      3.91 o 
  -9   3   1      210.98      224.09      8.51 o 
  -8   3   1      146.18      151.38      5.68 o 
  -7   3   1      112.57       99.25      4.72 o 
  -6   3   1      162.79      159.59      7.06 o 
  -5   3   1      491.70      553.69      6.70 o 
  -4   3   1      188.63      203.27      4.00 o 
  -3   3   1      414.80      394.37      5.66 o 
  -2   3   1     1648.15     1573.31      8.77 o 
  -1   3   1     3525.30     3308.06     12.30 o 
   0   3   1      136.26      119.76      2.25 o 
   1   3   1      773.86      811.83      9.72 o 
   2   3   1      277.91      259.22      5.01 o 
   3   3   1     1271.25     1244.19      8.44 o 
   4   3   1      454.90      547.90      6.70 o 
   5   3   1      994.26      978.05     10.61 o 
   6   3   1        0.03       -0.74      2.73 o 
   7   3   1      555.77      537.88     10.35 o 
   8   3   1       71.97       71.76      4.94 o 
   9   3   1        6.42        7.27      2.49 o 
  10   3   1        1.35        9.11      3.50 o 
  11   3   1        3.34        1.82      3.21 o 
  12   3   1        6.80        5.72     10.29 o 
 -12   4   1        0.18        7.67      4.21 o 
 -11   4   1        6.87        8.74      3.92 o 
 -10   4   1       52.90       49.22      5.00 o 
  -9   4   1       18.60       15.94      3.52 o 
  -8   4   1      152.79      142.53      6.39 o 
  -7   4   1        9.33        3.74      1.97 o 
  -6   4   1      252.66      247.07      5.43 o 
  -5   4   1        9.50        7.77      2.83 o 
  -4   4   1      286.41      307.51      5.47 o 
  -3   4   1     2472.96     2446.58     11.93 o 
  -2   4   1      367.68      329.24      6.28 o 
  -1   4   1      306.05      295.66      5.24 o 
   0   4   1      847.80      795.06     11.32 o 
   1   4   1      210.31      162.95      3.47 o 
   2   4   1      731.55      672.25      8.50 o 
   3   4   1      663.24      673.97      8.83 o 
   4   4   1        0.03        8.43      2.22 o 
   5   4   1      438.58      424.26      7.91 o 
   6   4   1       80.31       73.19      4.17 o 
   7   4   1     1199.18     1291.56     18.57 o 
   8   4   1       19.77       19.57      4.59 o 
   9   4   1      145.06      129.57      9.27 o 
  10   4   1        0.33       -1.04      2.95 o 
  11   4   1        5.39        7.08      3.53 o 
  12   4   1        0.10        6.07      3.78 o 
 -12   5   1       42.49       38.78      6.47 o 
 -11   5   1       44.65       31.98      6.89 o 
 -10   5   1       40.31       33.80      4.36 o 
  -9   5   1      407.37      383.10     12.43 o 
  -8   5   1        0.47        6.42      4.56 o 
  -7   5   1       25.73       27.18      3.31 o 
  -6   5   1      306.87      322.98      7.33 o 
  -5   5   1     1242.39     1447.34     17.57 o 
  -4   5   1       71.24       94.50      3.32 o 
  -3   5   1      932.55      965.90      9.74 o 
  -2   5   1        4.82        5.97      1.95 o 
  -1   5   1      189.42      141.10      2.45 o 
   0   5   1        0.11       -2.18      2.18 o 
   1   5   1     1061.00     1106.84     10.88 o 
   2   5   1      100.52      105.85      4.47 o 
   3   5   1      738.41      756.43      8.05 o 
   4   5   1      694.44      758.76      9.75 o 
   5   5   1      188.05      158.72      6.53 o 
   6   5   1      109.51      101.51      4.61 o 
   7   5   1      324.76      336.01      7.72 o 
   8   5   1      417.57      386.71     11.28 o 
   9   5   1       58.81       60.63      5.32 o 
  10   5   1        4.81        2.63      5.41 o 
  11   5   1       17.80       10.87      4.04 o 
  12   5   1        1.10        0.27      7.00 o 
 -12   6   1        2.76        3.27      8.16 o 
 -11   6   1        7.75        4.22      4.15 o 
 -10   6   1        2.99        2.75      3.36 o 
  -9   6   1        0.00        1.71      2.46 o 
  -8   6   1       15.48       17.89      3.55 o 
  -7   6   1       61.22       52.59      4.41 o 
  -6   6   1      201.03      244.63      7.56 o 
  -5   6   1        6.73        3.12      1.97 o 
  -4   6   1      458.87      502.12      7.83 o 
  -3   6   1       32.21       28.94      2.47 o 
  -2   6   1      222.29      239.41      4.39 o 
  -1   6   1      403.26      387.68      5.17 o 
   0   6   1      459.11      432.03      7.21 o 
   1   6   1      320.36      314.24      5.37 o 
   2   6   1       44.36       32.18      2.56 o 
   3   6   1     1183.25     1361.90     12.20 o 
   4   6   1       13.70       15.13      2.66 o 
   5   6   1      205.05      194.36      6.55 o 
   6   6   1       11.33        6.36      2.64 o 
   7   6   1      190.78      196.42      6.90 o 
   8   6   1       69.39       73.04      4.86 o 
   9   6   1       80.62       66.74      4.86 o 
  10   6   1       63.82       64.81      7.29 o 
  11   6   1       10.35        3.14      2.72 o 
  12   6   1        8.11       10.62      8.58 o 
 -12   7   1       18.70       20.08      7.09 o 
 -11   7   1        1.82        8.30      4.28 o 
 -10   7   1        7.33        9.59      3.18 o 
  -9   7   1      212.64      226.51     12.68 o 
  -8   7   1       44.71       41.83      5.46 o 
  -7   7   1      161.10      182.48      5.74 o 
  -6   7   1       90.50       92.45      5.73 o 
  -5   7   1      431.68      430.48      8.15 o 
  -4   7   1      623.60      627.48      8.93 o 
  -3   7   1       10.70       11.94      2.60 o 
  -2   7   1        2.88        4.05      3.01 o 
  -1   7   1       46.61       38.31      2.79 o 
   0   7   1     1079.18     1113.91      7.54 o 
   2   7   1       25.55       24.71      2.59 o 
   3   7   1     1556.93     1746.58     15.29 o 
   4   7   1      442.97      466.45      8.23 o 
   5   7   1        1.23        2.42      2.74 o 
   6   7   1      104.01      104.87      4.75 o 
   7   7   1      105.14      116.08      8.02 o 
   8   7   1        7.47       10.76      3.30 o 
   9   7   1      194.99      153.08      6.85 o 
  10   7   1       62.36       58.38      6.37 o 
  11   7   1       15.44       12.03      4.05 o 
 -12   8   1        4.61        8.14      6.19 o 
 -11   8   1       36.38       30.42      5.94 o 
 -10   8   1       36.94       41.00      5.68 o 
  -9   8   1       43.03       45.63      5.81 o 
  -8   8   1      181.70      165.88      8.86 o 
  -7   8   1      187.75      181.89      6.69 o 
  -6   8   1       35.49       35.20      3.23 o 
  -5   8   1      219.78      236.87      7.58 o 
  -4   8   1      498.70      515.74      8.64 o 
  -3   8   1      410.35      436.24      7.98 o 
  -2   8   1       22.05       22.58      3.54 o 
  -1   8   1      187.67      232.78     10.28 o 
   0   8   1      125.58      148.27      3.32 o 
   1   8   1       29.67       41.56      4.68 o 
   2   8   1      290.71      296.20      8.29 o 
   3   8   1      234.46      241.59      5.72 o 
   4   8   1       87.86       82.36      3.60 o 
   5   8   1        0.75        0.39      3.53 o 
   6   8   1       84.53       92.06      6.04 o 
   7   8   1       53.22       43.78      4.43 o 
   8   8   1       58.71       65.60      6.95 o 
   9   8   1        4.67        5.92      3.58 o 
  10   8   1       10.51       13.13      3.60 o 
  11   8   1        1.72        8.59      6.76 o 
 -11   9   1        1.27       -6.09      6.94 o 
 -10   9   1       46.61       36.92      7.17 o 
  -9   9   1       22.58       21.11      3.96 o 
  -8   9   1      177.74      174.81      9.89 o 
  -7   9   1        4.92        6.84      4.35 o 
  -6   9   1       29.88       39.31      4.11 o 
  -5   9   1        9.64        9.34      2.38 o 
  -4   9   1      339.51      315.96      6.87 o 
  -3   9   1       41.15       32.59      3.40 o 
  -2   9   1        5.97        5.14      3.00 o 
  -1   9   1       52.35       59.70      3.34 o 
   0   9   1        7.92        7.46      2.19 o 
   1   9   1      537.83      591.38     10.37 o 
   2   9   1       98.65       92.68      4.29 o 
   3   9   1       14.91        7.35      2.30 o 
   4   9   1       94.19       97.50      3.84 o 
   5   9   1       37.47       43.45      3.78 o 
   6   9   1       27.54       21.04      4.42 o 
   7   9   1       53.74       55.69      5.28 o 
   8   9   1       13.15       16.33      4.41 o 
   9   9   1       18.56       23.37      4.84 o 
  10   9   1       78.25       71.04     11.60 o 
  11   9   1        3.05        9.02      7.08 o 
 -11  10   1        0.02        4.49      6.28 o 
 -10  10   1       21.67       21.08      6.92 o 
  -9  10   1        5.29        6.27      4.02 o 
  -8  10   1       79.78       82.88      6.60 o 
  -7  10   1      817.14      812.80     35.67 o 
  -6  10   1      274.79      269.04      9.29 o 
  -5  10   1      354.12      354.88      7.85 o 
  -4  10   1       13.82       17.68      3.98 o 
  -3  10   1      276.01      272.84     10.87 o 
  -2  10   1      150.60      143.01      6.49 o 
  -1  10   1      313.32      337.07      7.83 o 
   0  10   1       18.80       19.84      1.68 o 
   1  10   1       39.16       39.32      4.91 o 
   2  10   1       42.19       41.49      5.67 o 
   3  10   1       26.38       28.04      3.34 o 
   4  10   1      324.47      315.18      7.80 o 
   5  10   1      146.06      136.63      5.84 o 
   6  10   1       40.31       36.38      3.86 o 
   7  10   1       36.99       37.23      4.81 o 
   8  10   1        7.08        1.07      3.44 o 
   9  10   1        7.92        9.29      3.74 o 
  10  10   1       18.22       15.98      5.69 o 
 -11  11   1        6.48       25.49      7.99 o 
 -10  11   1        0.35        4.70      4.24 o 
  -9  11   1       18.34       13.93      4.83 o 
  -8  11   1        2.48        9.25      3.49 o 
  -7  11   1       79.99       76.39      5.61 o 
  -6  11   1        0.35        1.26      3.40 o 
  -5  11   1        0.17        7.79      4.69 o 
  -4  11   1      125.02      120.83      5.74 o 
  -3  11   1        1.22        5.47      4.13 o 
  -2  11   1       98.25      100.53      5.03 o 
  -1  11   1        4.29        5.28      2.85 o 
   0  11   1       54.39       45.25      5.84 o 
   1  11   1        6.10        6.79      2.77 o 
   2  11   1        7.17        7.12      3.32 o 
   3  11   1       62.87       61.36      7.85 o 
   4  11   1       24.29       24.39      6.45 o 
   5  11   1      204.26      228.45      9.89 o 
   6  11   1        9.58        9.27      3.59 o 
   7  11   1       69.92       60.42      5.12 o 
   8  11   1       75.97       76.84      6.41 o 
   9  11   1        0.19        3.76      4.03 o 
  10  11   1       19.79       24.49      5.28 o 
 -10  12   1        2.26        4.15      3.71 o 
  -9  12   1        0.00        6.47      4.55 o 
  -8  12   1        2.17        4.86      3.93 o 
  -7  12   1       19.97        8.92      4.70 o 
  -6  12   1        1.94       11.50      3.97 o 
  -5  12   1      200.54      222.79      7.75 o 
  -4  12   1      103.73      108.19      6.79 o 
  -3  12   1       24.17       26.81      8.35 o 
  -2  12   1       80.56       81.72      6.28 o 
  -1  12   1       41.39       32.27      3.92 o 
   0  12   1        0.23        3.35      5.35 o 
   1  12   1      114.67      109.43      6.72 o 
   2  12   1        0.88        2.53      4.06 o 
   3  12   1        4.91       10.14      7.75 o 
   4  12   1      163.98      176.97      7.11 o 
   5  12   1      112.41       99.90      6.54 o 
   6  12   1       73.02       89.18      5.96 o 
   7  12   1        1.19       -1.09      2.88 o 
   8  12   1       47.12       65.70      9.97 o 
   9  12   1       11.08       19.73      5.06 o 
  10  12   1        0.69        4.01      4.25 o 
 -10  13   1        0.87        2.24      4.21 o 
  -9  13   1       28.36       27.58      6.05 o 
  -8  13   1        5.42        6.10      3.67 o 
  -7  13   1        1.86        3.91      4.60 o 
  -6  13   1        2.20        7.16      3.73 o 
  -5  13   1       13.62       13.72      4.14 o 
  -4  13   1      707.77      716.57     13.74 o 
  -3  13   1      667.83      710.88     16.31 o 
  -2  13   1      106.47      118.93      7.52 o 
  -1  13   1        0.24        8.52      6.07 o 
   0  13   1        0.41        9.76      7.61 o 
   1  13   1        1.35       -5.34      5.58 o 
   2  13   1       37.76       42.01      5.80 o 
   3  13   1       27.99       35.95      7.16 o 
   4  13   1        7.31       -1.99      4.07 o 
   5  13   1        8.70        9.90      4.19 o 
   6  13   1       15.42       14.50      3.57 o 
   7  13   1        0.39       -2.59      3.89 o 
   8  13   1       19.54        8.72      3.88 o 
   9  13   1        3.05        2.24      4.58 o 
  -9  14   1       11.93       12.04      8.33 o 
  -8  14   1        0.33        1.36      3.95 o 
  -7  14   1        5.54        0.96      4.06 o 
  -6  14   1      113.39      111.98      6.94 o 
  -5  14   1        1.83        0.07      3.84 o 
  -4  14   1       88.84       91.69      7.15 o 
  -3  14   1       12.35        2.11      3.53 o 
  -2  14   1      293.07      329.63     10.98 o 
  -1  14   1        4.54       11.09      5.53 o 
   0  14   1        0.56        3.35      5.43 o 
   1  14   1        1.76       -3.32      5.54 o 
   2  14   1       16.78        6.98      5.60 o 
   3  14   1      203.05      218.25      7.90 o 
   4  14   1       48.38       53.98      6.15 o 
   5  14   1        5.10        1.42      4.32 o 
   6  14   1        1.45       -0.94      3.90 o 
   7  14   1        1.20       -0.15      3.83 o 
   8  14   1        3.15        5.73      4.66 o 
   9  14   1       35.87       40.16      7.69 o 
  -9  15   1       16.76        3.08      4.21 o 
  -8  15   1       24.43       21.99      5.56 o 
  -7  15   1        7.76       10.22      9.11 o 
  -6  15   1        6.40        8.79      5.11 o 
  -5  15   1       11.23       13.52      4.33 o 
  -4  15   1       27.61       24.99      5.58 o 
  -3  15   1       68.28       60.66     13.46 o 
  -2  15   1      119.99      141.58     10.02 o 
  -1  15   1       75.38       71.06     10.61 o 
   0  15   1       29.37       36.74      6.43 o 
   1  15   1       97.11      115.84      9.96 o 
   2  15   1      299.84      333.33     15.77 o 
   3  15   1        7.38       15.26      7.34 o 
   4  15   1       24.44       32.47      4.44 o 
   5  15   1       12.20       14.30      4.24 o 
   6  15   1        8.93       17.98      3.88 o 
   7  15   1       17.92       11.44      4.32 o 
   8  15   1        1.52        3.14      4.52 o 
  -8  16   1       26.11       22.45      6.45 o 
  -7  16   1       21.35       22.68      5.04 o 
  -6  16   1       12.25       12.42      4.61 o 
  -5  16   1        5.86       13.81      6.77 o 
  -4  16   1       74.19       82.76      8.28 o 
  -3  16   1        4.31        2.87      7.58 o 
  -2  16   1       14.73       18.70      6.32 o 
  -1  16   1       38.62       43.38      7.51 o 
   0  16   1        8.40        9.10      6.03 o 
   1  16   1       23.64       31.17      6.54 o 
   2  16   1      118.64      130.17      7.99 o 
   3  16   1       16.39       16.06      5.24 o 
   4  16   1       38.93       36.29      6.15 o 
   5  16   1        3.53        7.37      5.59 o 
   6  16   1       13.09       12.93      4.67 o 
   7  16   1        2.10        2.67      5.08 o 
  -7  17   1        1.22        5.36      5.22 o 
  -6  17   1        0.32        2.75      6.59 o 
  -5  17   1        1.24        4.91      4.80 o 
  -4  17   1        3.67       -0.27      5.18 o 
  -3  17   1       12.03       -2.00      6.59 o 
  -2  17   1        1.58       10.49      6.04 o 
  -1  17   1       17.66       18.63      6.63 o 
   0  17   1       15.17       12.48      6.05 o 
   1  17   1        4.54        3.21      5.72 o 
   2  17   1       57.33       66.08     10.32 o 
   3  17   1        0.40       -2.88      5.32 o 
   4  17   1       11.84       11.36      6.32 o 
   5  17   1        1.43       -3.49      5.10 o 
   6  17   1        1.42        5.20      7.65 o 
   7  17   1        0.00        6.12      4.66 o 
  -6  18   1        8.02       10.28      7.16 o 
  -5  18   1       18.68       23.86      5.85 o 
  -4  18   1       28.26       28.41      6.80 o 
  -3  18   1       27.49       27.81      7.23 o 
  -2  18   1       39.24       49.35      6.49 o 
  -1  18   1        2.50       -1.99      5.58 o 
   0  18   1        3.55       -0.95      6.44 o 
   1  18   1        9.88        8.44      5.79 o 
   2  18   1       21.49       18.81     11.18 o 
   3  18   1       18.34       21.86      5.77 o 
   4  18   1       19.09       15.17      9.63 o 
   5  18   1        3.98        3.82      5.42 o 
   6  18   1        1.90       -2.02     10.96 o 
  -5  19   1        0.89        6.40      6.98 o 
  -4  19   1       17.57       19.77      6.24 o 
  -3  19   1        0.77       16.20      6.72 o 
  -2  19   1        6.71        5.47      5.84 o 
  -1  19   1        1.15        9.80      6.59 o 
   0  19   1        0.03        1.61      7.06 o 
   1  19   1        3.02        3.81      5.66 o 
   2  19   1        0.00        8.53      6.73 o 
   3  19   1        0.04        6.35      4.79 o 
   4  19   1       23.16       24.75      6.20 o 
  -3  20   1        2.06       13.28      7.08 o 
  -2  20   1        0.03        3.37      5.86 o 
  -1  20   1        8.24       10.41      6.36 o 
   0  20   1        2.43        3.60      6.92 o 
   1  20   1       13.51       20.97      6.63 o 
   2  20   1       11.00       12.57      5.70 o 
   3  20   1        0.80       10.20      6.22 o 
 -12   0   2       20.87       31.41      7.87 o 
 -10   0   2       41.77       33.02      8.39 o 
  -8   0   2       23.51       21.92      5.13 o 
  -6   0   2        1.64        6.26      2.77 o 
  -4   0   2      613.29      613.64     10.98 o 
  -2   0   2       56.42       54.54      8.78 o 
   0   0   2    13068.89    12381.32     71.49 o 
   2   0   2     4109.99     4038.48     21.75 o 
   4   0   2      290.87      298.38      7.40 o 
   6   0   2      418.48      421.80     11.54 o 
   8   0   2      314.21      296.95     15.14 o 
  10   0   2        7.00        6.25      5.20 o 
  12   0   2       74.99      133.54     39.84 o 
 -13   1   2        5.17       15.60      4.98 o 
 -12   1   2       12.31       11.65      5.44 o 
 -11   1   2       33.67       37.21      6.63 o 
 -10   1   2       15.79       10.36      4.00 o 
  -9   1   2       15.67        9.54      3.32 o 
  -8   1   2      643.40      653.03     10.32 o 
  -7   1   2       14.78       19.98      2.84 o 
  -6   1   2       95.34      114.29      3.36 o 
  -5   1   2      200.80      184.90      3.65 o 
  -4   1   2       19.23       12.08      2.75 o 
  -3   1   2       89.32       82.44      2.79 o 
  -2   1   2      737.89      690.30      8.42 o 
  -1   1   2     1228.75     1148.86      5.27 o 
   0   1   2     3700.02     3491.54     11.13 o 
   1   1   2     5128.04     4967.68     17.72 o 
   2   1   2      593.97      546.25      7.59 o 
   3   1   2     2147.86     2165.65     12.15 o 
   4   1   2      170.23      206.67      5.48 o 
   5   1   2        7.04       10.26      2.04 o 
   6   1   2       22.04       24.81      2.55 o 
   7   1   2       61.44       57.13      4.88 o 
   8   1   2      181.43      172.95      7.88 o 
   9   1   2       30.00       32.97      5.16 o 
  10   1   2       14.06       14.68      3.06 o 
  11   1   2       31.44       30.59     18.25 o 
  12   1   2       19.25       39.95     12.03 o 
 -13   2   2        1.78        3.65      3.19 o 
 -12   2   2       30.76       30.70      6.21 o 
 -11   2   2       11.05        7.39      4.71 o 
 -10   2   2       20.68       26.72      5.94 o 
  -9   2   2        0.07        2.78      2.55 o 
  -8   2   2        0.13       -2.71      4.26 o 
  -7   2   2       66.62       68.33      4.15 o 
  -6   2   2       72.66       70.28      2.69 o 
  -5   2   2      320.59      324.27      4.93 o 
  -4   2   2        0.00        2.00      2.74 o 
  -3   2   2      192.60      179.28      3.97 o 
  -2   2   2     5086.94     5004.95     22.23 o 
  -1   2   2    32712.59    29947.38   1568.81 o 
   0   2   2     5857.45     5704.00     27.63 o 
   1   2   2      284.39      240.00      4.01 o 
   2   2   2       63.40       53.18      2.30 o 
   3   2   2      271.84      271.52      4.97 o 
   4   2   2     2706.33     3181.51     26.75 o 
   5   2   2      223.26      255.77      6.29 o 
   6   2   2      138.05      164.66      7.39 o 
   7   2   2       46.82       48.10      4.36 o 
   8   2   2       90.64       79.41      6.27 o 
   9   2   2      100.44       90.72      6.63 o 
  10   2   2        4.88        5.09      2.60 o 
  11   2   2        0.61       -6.82      7.60 o 
  12   2   2        5.42        5.17      7.89 o 
 -13   3   2       43.26       50.93     11.94 o 
 -12   3   2       45.17       36.65      5.86 o 
 -11   3   2        3.44       17.79      4.68 o 
 -10   3   2       35.32       45.60      7.82 o 
  -9   3   2       52.52       47.37      5.31 o 
  -8   3   2        0.75        7.64      5.12 o 
  -7   3   2      164.37      172.48      6.23 o 
  -6   3   2       53.10       47.45      4.53 o 
  -5   3   2       15.54        9.28      1.86 o 
  -4   3   2      322.11      294.16      4.99 o 
  -3   3   2       56.76       55.91      2.02 o 
  -2   3   2     1085.26     1020.76      6.52 o 
  -1   3   2     1207.25     1283.61     13.78 o 
   0   3   2     5878.80     5871.43     42.25 o 
   1   3   2     2360.98     2256.68     13.97 o 
   2   3   2      784.67      844.12      7.97 o 
   3   3   2      297.09      375.39      7.54 o 
   4   3   2     3100.80     3401.41     25.93 o 
   5   3   2       77.34       80.96      4.57 o 
   6   3   2      109.50       99.99      4.95 o 
   7   3   2      219.93      229.89      7.81 o 
   8   3   2        2.91        8.70      2.23 o 
   9   3   2       32.64       37.06      5.60 o 
  10   3   2       13.84       12.38      2.93 o 
  11   3   2       29.01       23.75      6.79 o 
  12   3   2        8.13       18.96      9.21 o 
 -13   4   2        0.14        2.28      3.18 o 
 -12   4   2       29.01       32.22      6.01 o 
 -11   4   2        0.76        1.62      4.62 o 
 -10   4   2        7.54        8.00      3.50 o 
  -9   4   2       17.69       17.51      3.84 o 
  -8   4   2       24.32       34.87      6.10 o 
  -7   4   2       37.46       33.70      4.13 o 
  -6   4   2      342.10      380.19      9.02 o 
  -5   4   2      108.35      128.10      3.37 o 
  -4   4   2      170.46      185.13      3.98 o 
  -3   4   2       19.07       23.48      2.38 o 
  -2   4   2        5.53       -0.02      2.11 o 
  -1   4   2      673.36      653.64      8.22 o 
   0   4   2      532.86      531.45      6.97 o 
   1   4   2     1945.79     1869.50     10.51 o 
   2   4   2     1050.98     1063.78     12.98 o 
   3   4   2       14.27       12.90      2.17 o 
   4   4   2     1215.46     1318.84     14.33 o 
   5   4   2       14.59       16.59      2.48 o 
   6   4   2      680.30      729.96     11.04 o 
   7   4   2     1520.31     1561.30     38.90 o 
   8   4   2       17.19        9.40      4.09 o 
   9   4   2        0.82        2.48      2.47 o 
  10   4   2        2.53        5.37      2.97 o 
  11   4   2        0.42        2.01      7.08 o 
 -12   5   2       26.17       20.76      6.57 o 
 -11   5   2        9.07        9.06      4.31 o 
 -10   5   2       95.09       82.85      8.32 o 
  -9   5   2       55.30       60.31      5.79 o 
  -8   5   2       60.69       58.27      5.77 o 
  -7   5   2        2.15        4.79      3.96 o 
  -6   5   2      265.21      266.40      9.61 o 
  -5   5   2        7.16       14.26      2.33 o 
  -4   5   2      553.72      659.60      8.86 o 
  -3   5   2      148.37      167.57      4.21 o 
  -2   5   2       16.60       15.55      1.59 o 
  -1   5   2       97.31       93.88      3.25 o 
   0   5   2     5816.93     5758.51     21.89 o 
   1   5   2      877.40      862.85      7.03 o 
   2   5   2      780.70      777.76     15.52 o 
   3   5   2     1847.05     2038.73     17.90 o 
   4   5   2      522.23      559.82      8.95 o 
   5   5   2        1.71        4.21      2.80 o 
   6   5   2        0.44        3.41      2.57 o 
   7   5   2       50.82       61.90      4.17 o 
   8   5   2       18.23       19.18      4.76 o 
   9   5   2       21.06       25.31      3.52 o 
  10   5   2        7.32        6.81      3.28 o 
  11   5   2        2.73        9.81      4.39 o 
 -12   6   2       41.27       45.51      8.44 o 
 -11   6   2       40.40       54.31      6.40 o 
 -10   6   2        2.21        8.44      3.64 o 
  -9   6   2       89.64       97.81      6.79 o 
  -8   6   2       20.66       16.18      3.59 o 
  -7   6   2      100.72       99.64      6.60 o 
  -6   6   2        0.32        2.56      2.42 o 
  -5   6   2      173.70      150.32      6.33 o 
  -4   6   2      614.69      652.11      8.79 o 
  -3   6   2       13.07       22.85      2.25 o 
  -2   6   2       11.32        7.89      1.75 o 
  -1   6   2        0.10       -0.40      1.63 o 
   0   6   2     1079.39     1052.06      8.19 o 
   1   6   2      224.31      235.54      4.64 o 
   2   6   2      240.53      307.66      7.78 o 
   3   6   2      113.14       93.52      4.46 o 
   4   6   2      227.00      191.77      6.64 o 
   5   6   2      354.33      416.48     11.31 o 
   6   6   2       10.34       10.83      3.12 o 
   7   6   2       65.37       62.44      4.88 o 
   8   6   2       29.07       21.08      3.78 o 
   9   6   2       47.98       49.35      3.87 o 
  10   6   2        3.02        7.87      3.59 o 
  11   6   2        9.42        5.15      7.73 o 
 -12   7   2        7.35        1.71      6.93 o 
 -11   7   2        6.91       15.54      5.09 o 
 -10   7   2        1.21        2.10      3.46 o 
  -9   7   2       55.99       52.95      5.60 o 
  -8   7   2       47.07       45.00      5.44 o 
  -7   7   2       41.79       31.48      4.50 o 
  -6   7   2      244.97      263.54      5.50 o 
  -5   7   2      509.54      489.88      8.86 o 
  -4   7   2      166.23      150.14      4.08 o 
  -3   7   2      226.17      223.41      4.78 o 
  -2   7   2      757.03      815.22      8.29 o 
  -1   7   2       31.79       47.76      3.42 o 
   0   7   2      815.80      915.73      9.23 o 
   1   7   2        1.54        7.78      1.88 o 
   2   7   2      666.03      782.68      9.22 o 
   3   7   2        5.88       11.04      2.00 o 
   4   7   2      430.38      420.17      8.64 o 
   5   7   2       51.27       46.73      4.53 o 
   6   7   2       70.84       79.16      6.26 o 
   7   7   2        0.50        1.28      3.03 o 
   8   7   2       26.30       20.87      3.69 o 
   9   7   2       85.64       92.59      7.99 o 
  10   7   2       17.83       13.86      4.32 o 
  11   7   2       24.51       21.67      5.03 o 
 -12   8   2       14.76        8.13      6.47 o 
 -11   8   2       55.85       52.21      8.32 o 
 -10   8   2       66.57       54.50      5.68 o 
  -9   8   2       61.61       68.24      8.83 o 
  -8   8   2       47.60       49.27      5.45 o 
  -7   8   2      115.99      119.02      6.04 o 
  -6   8   2       86.12       76.77      4.83 o 
  -5   8   2       20.04       15.27      3.10 o 
  -4   8   2      393.99      399.31      8.08 o 
  -3   8   2       80.01       65.11      2.95 o 
  -2   8   2      252.00      269.17      4.85 o 
  -1   8   2       78.22       87.57      3.06 o 
   0   8   2       53.71       57.86      2.92 o 
   1   8   2        0.15       -1.25      1.60 o 
   2   8   2       38.16       24.83      2.44 o 
   3   8   2      151.19      145.20      6.01 o 
   4   8   2       11.23       14.36      3.00 o 
   5   8   2      349.14      363.91      6.87 o 
   6   8   2       41.18       41.11      4.47 o 
   7   8   2       49.93       47.83      4.69 o 
   8   8   2        9.89        6.18      3.53 o 
   9   8   2        6.71        1.67      2.92 o 
  10   8   2        0.24        2.30      3.61 o 
  11   8   2        5.80       -1.44     11.07 o 
 -11   9   2       28.70       29.39      6.63 o 
 -10   9   2       22.71       16.70      5.75 o 
  -9   9   2        0.13        3.26      3.01 o 
  -8   9   2      169.98      150.96      7.50 o 
  -7   9   2        0.40        2.46      2.79 o 
  -6   9   2        1.50        1.43      3.09 o 
  -5   9   2      187.92      202.32      5.23 o 
  -4   9   2      515.08      501.36      9.82 o 
  -3   9   2        3.39        0.30      3.13 o 
  -2   9   2      496.50      523.59      9.32 o 
  -1   9   2     1323.76     1366.23     15.98 o 
   0   9   2       31.62       39.48      2.57 o 
   1   9   2      284.67      332.72     12.89 o 
   2   9   2        0.43        1.60      2.51 o 
   3   9   2       10.85        7.35      3.30 o 
   4   9   2       21.09       30.90      3.52 o 
   5   9   2      102.67      111.70      7.07 o 
   6   9   2       33.71       32.55      3.96 o 
   7   9   2        4.26        5.97      3.59 o 
   8   9   2        8.99       10.85      2.99 o 
   9   9   2       30.63       40.96      5.47 o 
  10   9   2       26.97       25.95      5.65 o 
 -11  10   2        4.34        8.01      6.50 o 
 -10  10   2       12.20       13.35      3.69 o 
  -9  10   2        2.32        6.10      4.02 o 
  -8  10   2       97.92      101.29      8.19 o 
  -7  10   2        8.96       11.93      3.26 o 
  -6  10   2      446.51      444.95     11.64 o 
  -5  10   2      104.10       87.60      6.71 o 
  -4  10   2      630.99      637.03     10.29 o 
  -3  10   2      312.86      320.91     13.64 o 
  -2  10   2      325.20      343.76      8.40 o 
  -1  10   2       51.81       47.31      4.35 o 
   0  10   2        4.04        5.39      2.45 o 
   1  10   2       63.17       57.01      3.17 o 
   2  10   2        1.36        2.63      2.23 o 
   3  10   2      119.82      110.79      4.79 o 
   4  10   2      261.98      243.31      6.41 o 
   5  10   2        5.72        1.86      2.16 o 
   6  10   2       18.89       11.67      2.56 o 
   7  10   2        7.05        9.10      3.03 o 
   8  10   2        4.91        5.52      3.19 o 
   9  10   2        2.64        7.11      4.19 o 
  10  10   2        0.06        2.04      7.13 o 
 -11  11   2        0.58       -0.82      6.00 o 
 -10  11   2        4.80        6.59      4.36 o 
  -9  11   2       10.31       13.28      4.52 o 
  -8  11   2        5.28       -0.70      5.21 o 
  -7  11   2        5.76        6.60      3.83 o 
  -6  11   2        3.52        7.82      3.88 o 
  -5  11   2        0.10        3.96      4.88 o 
  -4  11   2      105.30      111.80      5.68 o 
  -3  11   2        0.07        2.29      3.81 o 
  -2  11   2      512.60      573.40      9.43 o 
  -1  11   2        0.10        6.22      3.32 o 
   0  11   2       50.71       51.23      2.69 o 
   1  11   2        6.78        8.48      2.99 o 
   2  11   2        5.52        5.25      3.02 o 
   3  11   2       13.65       11.50      4.48 o 
   4  11   2        2.76        0.20      4.27 o 
   5  11   2      222.03      241.23      8.60 o 
   6  11   2       51.20       51.35      5.15 o 
   7  11   2       17.74       20.00      5.94 o 
   8  11   2       21.14       17.27      4.52 o 
   9  11   2        2.59        6.73      4.17 o 
  10  11   2        0.89        2.46      4.60 o 
 -10  12   2        2.70        8.92      4.45 o 
  -9  12   2       16.57       18.39      5.06 o 
  -8  12   2        2.62        1.10      4.67 o 
  -7  12   2       53.74       55.22      6.17 o 
  -6  12   2       12.47       12.99      3.77 o 
  -5  12   2      470.87      513.35     12.48 o 
  -4  12   2      239.14      243.25      9.21 o 
  -3  12   2        3.16       13.32      4.22 o 
  -2  12   2      155.70      137.54      5.76 o 
  -1  12   2      101.57      104.49      8.48 o 
   0  12   2        3.91       -3.45      6.54 o 
   1  12   2        0.56        1.76      3.58 o 
   2  12   2        3.79        2.38      5.52 o 
   3  12   2        1.46        7.09      4.12 o 
   4  12   2      140.04      129.73      6.99 o 
   5  12   2       21.15        7.53      4.67 o 
   6  12   2       19.36       16.68      4.30 o 
   7  12   2        2.17        1.76      3.48 o 
   8  12   2        0.92        6.38      3.65 o 
   9  12   2        0.19        4.24      5.72 o 
 -10  13   2        1.23        4.25      4.77 o 
  -9  13   2        0.01        6.63      3.49 o 
  -8  13   2        5.70        3.17      4.71 o 
  -7  13   2       70.39       68.69      7.21 o 
  -6  13   2       57.36       72.77      7.57 o 
  -5  13   2      163.04      148.50      7.49 o 
  -4  13   2      135.82      138.74      6.84 o 
  -3  13   2       53.37       55.41      4.49 o 
  -2  13   2       70.33       64.21      8.52 o 
  -1  13   2       84.89       96.07      6.94 o 
   0  13   2       17.61       20.49      6.44 o 
   1  13   2       13.17       15.61      4.57 o 
   2  13   2       47.42       45.38      5.69 o 
   3  13   2        1.21        5.06      4.22 o 
   4  13   2        0.01       -3.63      3.63 o 
   5  13   2       26.65       16.04      3.89 o 
   6  13   2       56.83       51.31      9.52 o 
   7  13   2       12.39       12.22      6.00 o 
   8  13   2        0.04        3.23      4.03 o 
   9  13   2        0.41        0.66      5.93 o 
  -9  14   2        8.06       13.72      4.60 o 
  -8  14   2        2.23        6.03      3.94 o 
  -7  14   2        0.00       -2.51      3.60 o 
  -6  14   2       43.76       43.59      4.40 o 
  -5  14   2       79.74       92.32      5.89 o 
  -4  14   2       29.40       26.64      5.33 o 
  -3  14   2      123.55      119.37      6.03 o 
  -2  14   2        2.68        6.54     10.44 o 
  -1  14   2       97.26       93.37      9.68 o 
   0  14   2      135.07      147.91     12.79 o 
   1  14   2      333.77      349.86     16.77 o 
   2  14   2       37.16       40.74      5.81 o 
   3  14   2       17.72       14.39      3.69 o 
   4  14   2      105.02      101.78      6.05 o 
   5  14   2        7.37       12.67      3.69 o 
   6  14   2        0.64        6.07      4.04 o 
   7  14   2        5.41        6.73      4.77 o 
   8  14   2        0.05        3.52      3.59 o 
  -9  15   2        1.82       -2.69      4.25 o 
  -8  15   2        3.36        6.99      4.41 o 
  -7  15   2       27.46       31.69      7.51 o 
  -6  15   2        0.00       -3.74      3.74 o 
  -5  15   2       17.71       11.01      4.38 o 
  -4  15   2        0.15       -3.58      4.90 o 
  -3  15   2        0.24        3.92      5.32 o 
  -2  15   2       45.52       48.31      7.95 o 
  -1  15   2      237.47      253.84     17.15 o 
   0  15   2      138.18      144.11      8.89 o 
   1  15   2        2.80        2.55      5.61 o 
   2  15   2      287.35      358.17     13.92 o 
   3  15   2       27.87       39.28      7.10 o 
   4  15   2        0.17        2.56      4.73 o 
   5  15   2        3.97        1.30      3.87 o 
   6  15   2        0.14        4.97      3.42 o 
   7  15   2        0.54        5.79      4.02 o 
   8  15   2        0.09       -5.51      5.51 o 
  -8  16   2        0.21        0.22      4.06 o 
  -7  16   2        7.88        3.31      5.69 o 
  -6  16   2        0.04        4.92      8.28 o 
  -5  16   2        7.89        8.96      5.19 o 
  -4  16   2        6.79        9.35      5.33 o 
  -3  16   2        8.64       15.22      6.08 o 
  -2  16   2        2.22        6.35      6.58 o 
  -1  16   2        5.50        6.71      5.62 o 
   0  16   2       36.16       42.63      7.81 o 
   1  16   2      181.73      175.70      9.38 o 
   2  16   2       34.59       38.28      6.12 o 
   3  16   2        0.00        6.24      6.45 o 
   4  16   2       14.42       10.87      6.34 o 
   5  16   2        3.78        3.37      4.73 o 
   6  16   2       10.70        9.89      4.99 o 
   7  16   2        0.03        4.88      5.66 o 
  -7  17   2       10.52       20.44      6.98 o 
  -6  17   2        1.82       -3.02      6.52 o 
  -5  17   2        4.06        0.66      4.73 o 
  -4  17   2       10.95       11.80      5.35 o 
  -3  17   2        7.04       14.11      7.29 o 
  -2  17   2       22.58       28.17      7.02 o 
  -1  17   2       23.81       33.45      6.56 o 
   0  17   2       19.63        5.60      7.46 o 
   1  17   2        4.26        3.28      5.87 o 
   2  17   2       17.78        5.50      5.20 o 
   3  17   2       25.21       22.45      5.95 o 
   4  17   2       17.94       25.54      6.85 o 
   5  17   2        0.56        2.68      4.80 o 
   6  17   2        5.98        5.20      4.32 o 
  -6  18   2        4.20        4.39      6.87 o 
  -5  18   2        0.95        0.57      4.79 o 
  -4  18   2        1.77        7.63      5.48 o 
  -3  18   2        8.82       22.10      8.12 o 
  -2  18   2        0.43       13.82     14.04 o 
  -1  18   2        1.14        5.09      5.69 o 
   0  18   2       36.47       39.36      6.47 o 
   1  18   2        7.65       13.25      6.32 o 
   2  18   2        0.08        3.55      5.61 o 
   3  18   2        1.03        3.83      4.53 o 
   4  18   2        4.28        8.66      6.86 o 
   5  18   2        2.97        1.34      5.31 o 
  -5  19   2        2.72        8.16      7.31 o 
  -4  19   2       16.77       10.37      5.69 o 
  -3  19   2        6.96        5.39      6.07 o 
  -2  19   2        0.44       -1.78      5.96 o 
  -1  19   2        5.25        3.66      5.88 o 
   0  19   2        0.59        4.23      5.81 o 
   1  19   2        2.92        3.00      5.20 o 
   2  19   2        0.02       -2.36      5.79 o 
   3  19   2       13.94       18.30      5.35 o 
   4  19   2        6.23        6.42      5.11 o 
  -3  20   2        0.02       12.35      6.22 o 
  -2  20   2       15.39       19.91      6.43 o 
  -1  20   2        1.29       -3.26      6.70 o 
   0  20   2        3.77       16.21      5.19 o 
   1  20   2        0.42       11.26      5.23 o 
   2  20   2        2.03        8.30      5.08 o 
 -13   0   3        0.04        6.67      7.63 o 
 -11   0   3      114.29      117.99     15.27 o 
  -9   0   3     2769.02     2971.43    687.90 o 
  -7   0   3        0.93        6.39      5.68 o 
  -5   0   3        0.35        1.47      1.57 o 
  -3   0   3       59.14       37.75      4.93 o 
  -1   0   3     7618.82     7580.62     52.20 o 
   1   0   3        0.75       -5.77      5.77 o 
   3   0   3     3882.79     4009.88     39.12 o 
   5   0   3      140.08      183.45     11.87 o 
   7   0   3        5.79        0.68      2.55 o 
   9   0   3       11.16       13.27      3.89 o 
  11   0   3       10.49       15.46     12.52 o 
 -13   1   3        5.31       13.30      4.57 o 
 -12   1   3       11.10       12.69      5.80 o 
 -11   1   3       14.32       15.83      5.14 o 
 -10   1   3       45.79       33.86      7.59 o 
  -9   1   3     1022.71     1072.43     20.85 o 
  -8   1   3      121.34      106.44      8.79 o 
  -7   1   3      510.89      503.16     10.42 o 
  -6   1   3       74.14       92.99      5.21 o 
  -5   1   3        2.92        2.66      2.48 o 
  -4   1   3       31.74       28.16      2.97 o 
  -3   1   3      176.09      153.25      3.53 o 
  -2   1   3     3063.49     2928.89     13.68 o 
  -1   1   3      262.29      223.61      4.04 o 
   0   1   3     8375.34     7981.69     22.21 o 
   1   1   3     1206.29     1174.86      6.73 o 
   2   1   3        0.12        1.67      1.55 o 
   3   1   3      568.04      658.58      7.45 o 
   4   1   3      261.73      283.16      5.42 o 
   5   1   3       34.06       35.85      3.82 o 
   6   1   3        0.73        6.63      1.89 o 
   7   1   3      319.66      309.67     12.76 o 
   8   1   3      143.51      138.08      8.11 o 
   9   1   3      135.81      142.02     10.66 o 
  10   1   3        0.05        3.54      4.97 o 
  11   1   3      202.89      256.91     26.88 o 
 -13   2   3        1.61        9.39      5.55 o 
 -12   2   3        7.86        9.92      4.06 o 
 -11   2   3       33.69       24.17      7.00 o 
 -10   2   3      119.95       95.45      8.51 o 
  -9   2   3       92.71       84.19     11.53 o 
  -8   2   3      132.07      124.53      9.38 o 
  -7   2   3        9.28       10.79      5.95 o 
  -6   2   3      458.29      479.79     13.18 o 
  -5   2   3     1899.15     2046.46     23.22 o 
  -4   2   3      822.70      876.29     14.45 o 
  -3   2   3       57.52       65.42      3.17 o 
  -2   2   3     2607.28     2429.68     16.61 o 
  -1   2   3    12015.65    11745.36     37.72 o 
   0   2   3     8837.15     8689.71     34.64 o 
   1   2   3      263.89      225.17      5.38 o 
   2   2   3      368.85      354.96      5.37 o 
   3   2   3        5.63        9.79      2.80 o 
   4   2   3       32.67       43.42      2.70 o 
   5   2   3        1.63        8.25      3.08 o 
   6   2   3      101.04       99.31      7.16 o 
   7   2   3      302.43      340.56      9.48 o 
   8   2   3        4.44        3.02      2.85 o 
   9   2   3        8.62        5.06      3.23 o 
  10   2   3       12.26       11.27      5.17 o 
  11   2   3        8.04       14.01      7.90 o 
 -13   3   3       56.93       58.94     10.82 o 
 -12   3   3        6.89        5.21      3.38 o 
 -11   3   3       27.94       26.03      5.26 o 
 -10   3   3        0.00        1.25      3.82 o 
  -9   3   3       37.16       33.26      4.65 o 
  -8   3   3      211.95      232.32     14.25 o 
  -7   3   3       50.14       39.29      4.10 o 
  -6   3   3      495.56      563.74     10.78 o 
  -5   3   3        0.49        3.61      2.76 o 
  -4   3   3     1895.62     2045.96     18.01 o 
  -3   3   3        0.31       -0.15      1.59 o 
  -2   3   3      505.02      438.29      6.21 o 
  -1   3   3     1207.89     1183.95      8.29 o 
   0   3   3        1.98       -1.10      2.37 o 
   1   3   3      103.12       83.36      2.73 o 
   2   3   3       42.38       37.03      1.87 o 
   3   3   3      322.57      328.76      5.48 o 
   4   3   3      118.56      121.94      4.81 o 
   5   3   3      104.05      101.08      3.92 o 
   6   3   3       46.79       48.84      5.19 o 
   7   3   3       31.24       27.16      3.88 o 
   8   3   3       38.21       34.39      4.54 o 
   9   3   3      125.67      126.44     10.54 o 
  10   3   3        0.27       -3.88      3.88 o 
  11   3   3        2.51       18.00      9.67 o 
 -13   4   3       50.69       36.90     10.77 o 
 -12   4   3        5.19        6.84      4.31 o 
 -11   4   3       16.01       17.39      4.38 o 
 -10   4   3       44.23       48.45      8.27 o 
  -9   4   3       26.14       15.69      4.12 o 
  -8   4   3       39.50       30.21      7.19 o 
  -7   4   3      129.79      132.28      6.39 o 
  -6   4   3      401.77      430.29      9.37 o 
  -5   4   3      154.69      150.91     10.92 o 
  -4   4   3     1614.48     1764.05     15.98 o 
  -3   4   3      118.37      131.62      3.48 o 
  -2   4   3     1250.30     1320.08     13.10 o 
  -1   4   3        9.73        5.96      1.58 o 
   0   4   3      580.84      643.89      9.04 o 
   1   4   3       43.34       48.07      3.02 o 
   2   4   3       34.89       21.64      2.25 o 
   3   4   3      228.12      221.54      5.02 o 
   4   4   3      383.14      444.99      8.01 o 
   5   4   3      214.63      218.53      7.36 o 
   6   4   3       62.81       58.25      4.59 o 
   7   4   3     1065.26     1214.66     19.44 o 
   8   4   3      154.32      156.36      8.17 o 
   9   4   3      123.18      110.12      6.70 o 
  10   4   3        0.34        4.89      4.46 o 
  11   4   3       24.85       24.78      9.63 o 
 -12   5   3       26.02       41.93      7.47 o 
 -11   5   3        0.02        3.26      4.00 o 
 -10   5   3       39.53       27.73      6.83 o 
  -9   5   3       10.81        8.77      3.00 o 
  -8   5   3        2.94        5.10      4.92 o 
  -7   5   3       96.07       96.16      6.52 o 
  -6   5   3       48.63       63.73      4.81 o 
  -5   5   3     2170.04     2437.97     40.63 o 
  -4   5   3        7.58       15.67      1.86 o 
  -3   5   3      401.65      408.97      7.02 o 
  -2   5   3      235.62      221.27      4.38 o 
  -1   5   3        3.34        2.32      2.43 o 
   0   5   3       43.68       41.48      3.45 o 
   1   5   3       15.82       12.43      1.94 o 
   2   5   3      439.46      483.33      9.86 o 
   3   5   3       83.35       64.43      3.90 o 
   4   5   3      170.46      148.01      4.88 o 
   5   5   3        9.72       12.43      2.82 o 
   6   5   3       22.51       22.37      3.75 o 
   7   5   3        2.34        6.47      2.75 o 
   8   5   3      229.60      187.91      8.45 o 
   9   5   3       50.88       52.36      5.62 o 
  10   5   3        3.79        5.39      4.08 o 
  11   5   3        4.86        9.47      7.11 o 
 -12   6   3        8.89        8.90      9.36 o 
 -11   6   3        3.11       -1.92      5.01 o 
 -10   6   3       41.82       40.43      5.23 o 
  -9   6   3       13.22       12.75      3.09 o 
  -8   6   3      241.66      250.96     15.13 o 
  -7   6   3        1.49        0.60      3.44 o 
  -6   6   3      359.41      350.41      8.39 o 
  -5   6   3        0.60        3.30      2.00 o 
  -4   6   3       10.41        5.00      2.49 o 
  -3   6   3      644.39      701.67      7.99 o 
  -2   6   3      355.37      439.49      5.91 o 
  -1   6   3     1589.84     1713.11     14.87 o 
   0   6   3        3.25        3.83      2.60 o 
   1   6   3        0.74        5.63      1.94 o 
   2   6   3      849.18      921.45     12.97 o 
   3   6   3      105.24      118.62      4.80 o 
   4   6   3      542.55      572.60     10.44 o 
   5   6   3      389.38      418.04      7.38 o 
   6   6   3      210.99      228.69      8.78 o 
   7   6   3       16.31       15.81      4.31 o 
   8   6   3        3.91        4.73      4.43 o 
   9   6   3       28.32       14.38      3.97 o 
  10   6   3        1.59        8.12      4.01 o 
  11   6   3        5.57        4.11      7.13 o 
 -12   7   3        0.15        3.41      4.15 o 
 -11   7   3        1.82        3.75      4.37 o 
 -10   7   3       14.03       11.50      3.72 o 
  -9   7   3       67.94       66.75      5.70 o 
  -8   7   3      264.23      293.40     10.64 o 
  -7   7   3        9.18       11.58      3.92 o 
  -6   7   3      659.54      685.49      7.83 o 
  -5   7   3       42.40       41.58      2.70 o 
  -4   7   3       40.60       32.79      4.98 o 
  -3   7   3      228.64      231.35      6.09 o 
  -2   7   3       26.95       26.72      2.25 o 
  -1   7   3       65.81       53.84      2.62 o 
   0   7   3     1283.20     1408.32     12.83 o 
   1   7   3       98.94       80.89      4.33 o 
   2   7   3      132.36      120.68      4.87 o 
   3   7   3       83.49       93.18      4.72 o 
   4   7   3       18.61       36.29      4.33 o 
   5   7   3       45.43       40.56      3.79 o 
   6   7   3       19.34       20.57      3.15 o 
   7   7   3       15.88       16.12      2.93 o 
   8   7   3       23.10       21.22      3.42 o 
   9   7   3       73.52       64.48      5.82 o 
  10   7   3       33.53       31.38      6.04 o 
 -12   8   3        1.13        6.13      4.77 o 
 -11   8   3        0.01       13.11      5.33 o 
 -10   8   3       85.87       82.83      7.35 o 
  -9   8   3       23.38       13.88      3.53 o 
  -8   8   3      617.00      580.46     15.63 o 
  -7   8   3       80.32       82.46      5.25 o 
  -6   8   3      183.16      167.10      5.39 o 
  -5   8   3       55.32       58.32      3.47 o 
  -4   8   3       58.40       63.59      5.97 o 
  -3   8   3      100.38       87.71      3.11 o 
  -2   8   3        1.58        3.87      2.29 o 
  -1   8   3       19.97       27.14      2.49 o 
   0   8   3       22.74       24.41      2.23 o 
   1   8   3        2.46        5.00      1.82 o 
   2   8   3       56.54       78.78      3.87 o 
   3   8   3      468.57      474.06      9.52 o 
   4   8   3      270.18      298.46      8.91 o 
   5   8   3       83.97       77.02      7.31 o 
   6   8   3       42.25       30.27      3.66 o 
   7   8   3       52.14       58.14      5.68 o 
   8   8   3        0.05       -0.61      2.62 o 
   9   8   3        8.39       10.84      3.70 o 
  10   8   3       10.22       16.84      7.48 o 
 -12   9   3       21.52       27.27      8.44 o 
 -11   9   3        0.33       10.79      7.11 o 
 -10   9   3        8.52        6.69      3.61 o 
  -9   9   3        0.67        5.12      3.41 o 
  -8   9   3        5.80        6.43      3.06 o 
  -7   9   3       52.92       42.66      5.43 o 
  -6   9   3       22.41       18.09      5.38 o 
  -5   9   3      175.53      164.14      5.32 o 
  -4   9   3       25.59       32.36      3.85 o 
  -3   9   3       11.26       15.14      3.15 o 
  -2   9   3        6.91       10.72      2.50 o 
  -1   9   3        0.11        3.17      1.35 o 
   0   9   3      179.07      195.56      6.62 o 
   1   9   3        1.48        1.69      1.42 o 
   2   9   3      408.71      451.89      8.65 o 
   3   9   3      212.69      225.79      7.62 o 
   4   9   3      373.61      382.36      8.61 o 
   5   9   3      120.40      133.17      7.01 o 
   6   9   3       10.14        6.45      2.80 o 
   7   9   3        1.15        0.55      2.94 o 
   8   9   3       19.24       24.52      3.69 o 
   9   9   3        0.02       -3.78      3.78 o 
  10   9   3        1.39       16.51      8.03 o 
 -11  10   3        1.19        1.17      6.46 o 
 -10  10   3        4.73        3.95      3.58 o 
  -9  10   3        1.25       -0.22      5.47 o 
  -8  10   3        2.50        7.88      3.84 o 
  -7  10   3       37.00       26.31      4.42 o 
  -6  10   3       11.91       10.38      3.19 o 
  -5  10   3       44.45       37.68      3.41 o 
  -4  10   3       81.19       73.06      8.60 o 
  -3  10   3      119.79      102.19      3.08 o 
  -2  10   3       12.63       12.15      2.48 o 
  -1  10   3      125.19      133.02      5.65 o 
   0  10   3      415.03      428.04      8.78 o 
   1  10   3        0.09        9.53      5.04 o 
   2  10   3       11.18        9.30      2.99 o 
   3  10   3       18.67       14.90      5.38 o 
   4  10   3      124.50      131.18      7.29 o 
   5  10   3       91.10       84.78      6.19 o 
   6  10   3        6.15        4.99      2.48 o 
   7  10   3        0.40        2.12      4.59 o 
   8  10   3       28.16       36.32      3.76 o 
   9  10   3       11.65       14.57      4.67 o 
  10  10   3       28.06       41.22     11.24 o 
 -11  11   3        0.25        1.04      6.20 o 
 -10  11   3        0.00        3.65      2.95 o 
  -9  11   3        0.08        0.88      6.09 o 
  -8  11   3       18.90       10.89      4.79 o 
  -7  11   3       16.37        8.17      7.14 o 
  -6  11   3       12.28        8.77      3.39 o 
  -5  11   3      253.71      241.05      8.19 o 
  -4  11   3     1710.04     1812.09     39.81 o 
  -3  11   3       10.52       11.91      4.44 o 
  -2  11   3       52.61       61.53      5.17 o 
  -1  11   3        2.99        2.18      5.39 o 
   0  11   3       16.47       24.47      2.74 o 
   1  11   3      110.99      111.34      4.28 o 
   2  11   3       88.68       75.88      7.09 o 
   3  11   3      109.85      121.87      7.77 o 
   4  11   3      116.85      125.17      7.69 o 
   5  11   3      100.57      100.98      6.80 o 
   6  11   3       20.37       22.22      5.16 o 
   7  11   3        1.70        0.03      3.68 o 
   8  11   3        1.03        8.53      3.50 o 
   9  11   3        5.63       15.04      5.24 o 
 -10  12   3        1.85        0.51      7.05 o 
  -9  12   3        0.01       10.62      5.31 o 
  -8  12   3        1.76       10.33      4.16 o 
  -7  12   3       13.12       15.70      5.46 o 
  -6  12   3        9.39       18.65      4.30 o 
  -5  12   3      115.47      100.48      5.36 o 
  -4  12   3       45.39       41.23      5.02 o 
  -3  12   3      734.16      746.18     16.72 o 
  -2  12   3       17.76       19.11      4.52 o 
  -1  12   3      104.73       95.56      6.24 o 
   0  12   3       44.28       42.53      3.92 o 
   1  12   3       36.32       28.87      4.70 o 
   2  12   3       35.53       36.24      4.33 o 
   3  12   3        2.63        2.83      2.81 o 
   4  12   3       24.17       12.43      3.53 o 
   5  12   3       10.56       12.15      4.13 o 
   6  12   3        4.31        0.93      3.86 o 
   7  12   3       26.97       20.92      4.07 o 
   8  12   3       66.27       62.22      8.78 o 
   9  12   3        0.31        4.00      4.48 o 
 -10  13   3        1.21        8.15      6.48 o 
  -9  13   3       11.64        8.06      5.67 o 
  -8  13   3        0.30        5.26      5.08 o 
  -7  13   3       25.17       25.88      7.03 o 
  -6  13   3       10.40       11.57      5.33 o 
  -5  13   3       17.45       11.79      4.50 o 
  -4  13   3      141.08      134.93      7.94 o 
  -3  13   3      435.22      448.57     10.21 o 
  -2  13   3       49.99       58.06      6.38 o 
  -1  13   3      134.96      158.04      7.86 o 
   0  13   3      113.67       87.11      7.93 o 
   1  13   3        1.96        8.66      3.66 o 
   2  13   3        0.18       -0.15      2.83 o 
   3  13   3        1.89        7.07      3.59 o 
   4  13   3        8.18        7.30      3.78 o 
   5  13   3       17.15       18.30      9.19 o 
   6  13   3       38.33       35.44      4.76 o 
   7  13   3        5.44        5.14      3.28 o 
   8  13   3       10.31       13.80      5.07 o 
  -9  14   3        3.64       13.95      3.71 o 
  -8  14   3        7.84       14.89      5.46 o 
  -7  14   3        9.92       16.48      5.67 o 
  -6  14   3       28.70       26.19      6.67 o 
  -5  14   3       71.45       81.58      5.29 o 
  -4  14   3        6.39       12.54      4.52 o 
  -3  14   3        1.22        0.30      4.46 o 
  -2  14   3       51.11       42.18      7.78 o 
  -1  14   3       54.57       50.99      7.63 o 
   0  14   3      130.43      147.28      9.37 o 
   1  14   3      107.08      109.54      7.64 o 
   2  14   3      252.46      245.53     10.52 o 
   3  14   3       41.90       52.10      6.17 o 
   4  14   3       67.96       62.02      5.67 o 
   5  14   3       13.53       10.57      3.82 o 
   6  14   3        0.52        4.41      3.70 o 
   7  14   3        4.32        5.28      3.79 o 
   8  14   3        2.58        3.90      4.38 o 
  -9  15   3        3.37        5.49      3.60 o 
  -8  15   3       15.01       11.51      6.43 o 
  -7  15   3        5.36        9.54      5.40 o 
  -6  15   3        4.66       -1.36      4.05 o 
  -5  15   3       44.64       39.82      5.15 o 
  -4  15   3        4.06       12.16      6.48 o 
  -3  15   3        4.62       11.41      6.17 o 
  -2  15   3       12.02        9.82      5.49 o 
  -1  15   3        1.73        2.48      8.00 o 
   0  15   3        0.32        2.85      5.37 o 
   1  15   3      102.27       93.66      9.18 o 
   2  15   3       14.16        6.19      6.96 o 
   3  15   3       19.69       22.98      3.92 o 
   4  15   3       32.54       31.65      5.20 o 
   5  15   3        4.14       13.91      4.09 o 
   6  15   3       11.07       14.77      4.16 o 
   7  15   3        5.37        8.79      5.47 o 
  -8  16   3       22.50       30.63      7.89 o 
  -7  16   3        5.74       12.61      5.37 o 
  -6  16   3        1.77        9.17      6.75 o 
  -5  16   3        0.14        4.47      4.87 o 
  -4  16   3        5.56        8.62      5.82 o 
  -3  16   3        4.42        5.90      5.43 o 
  -2  16   3        0.63        6.19      5.31 o 
  -1  16   3       25.70       31.35      6.06 o 
   0  16   3        1.02        3.43      6.76 o 
   1  16   3       86.33       84.15      7.32 o 
   2  16   3      154.59      184.51     12.62 o 
   3  16   3       30.54       28.37      6.21 o 
   4  16   3        5.01        1.38      5.22 o 
   5  16   3       16.77        8.84      5.12 o 
   6  16   3        0.17        0.18      4.87 o 
  -7  17   3        7.96       11.73      9.30 o 
  -6  17   3        0.00       -2.10      9.34 o 
  -5  17   3        7.08       11.82      4.78 o 
  -4  17   3        2.28       10.48      5.29 o 
  -3  17   3        0.00        1.86      5.22 o 
  -2  17   3       34.06       23.91      6.23 o 
  -1  17   3       41.02       47.97      7.39 o 
   0  17   3        4.00       -0.97      5.32 o 
   1  17   3        3.88       -2.72      6.00 o 
   2  17   3       45.11       45.42      6.48 o 
   3  17   3      134.45      109.75     19.96 o 
   4  17   3       46.40       56.83      8.54 o 
   5  17   3       15.68       12.19      5.14 o 
   6  17   3        0.51        5.49      5.37 o 
  -6  18   3        0.01        9.26      8.95 o 
  -5  18   3        1.40        0.65      4.86 o 
  -4  18   3        2.16        2.86      5.43 o 
  -3  18   3       18.99       16.48      6.46 o 
  -2  18   3        5.99       14.66      4.96 o 
  -1  18   3       12.49        1.07      6.22 o 
   0  18   3        5.72        2.52      5.63 o 
   1  18   3       13.48       10.67      5.35 o 
   2  18   3        2.72        5.77      4.60 o 
   3  18   3       29.76       50.32      7.46 o 
   4  18   3        1.12       12.57      7.05 o 
   5  18   3        0.43        7.71      4.52 o 
  -5  19   3        5.75        0.54      6.81 o 
  -4  19   3        5.14       11.94     11.24 o 
  -3  19   3       14.56        5.94      5.44 o 
  -2  19   3        1.53        3.86      4.42 o 
  -1  19   3       48.33       33.76      9.81 o 
   0  19   3        0.17        0.98      5.86 o 
   1  19   3        1.31        8.21      5.78 o 
   2  19   3        6.83        7.79     43.54 o 
   3  19   3        2.65        5.45      5.36 o 
  -3  20   3        7.76       15.05      6.57 o 
  -2  20   3        7.21       19.20      7.05 o 
  -1  20   3        4.02        8.09      3.60 o 
   0  20   3        4.09        9.81      5.49 o 
   1  20   3        1.37        3.34      4.73 o 
 -12   0   4        0.88        1.70      8.75 o 
 -10   0   4       18.31       17.84      6.49 o 
  -8   0   4      108.62      134.44     11.78 o 
  -6   0   4      228.39      283.11     16.39 o 
  -4   0   4      326.66      274.89     11.67 o 
  -2   0   4       64.53       59.47      3.76 o 
   0   0   4      157.71      124.34      4.75 o 
   2   0   4      747.78      706.89     25.69 o 
   4   0   4      106.80      127.71      8.20 o 
   6   0   4      181.97      170.42     12.85 o 
   8   0   4      208.64      197.20     16.29 o 
  10   0   4        2.55        3.98      5.39 o 
 -13   1   4        3.08        9.82      4.15 o 
 -12   1   4        1.85        7.83      5.55 o 
 -11   1   4        6.69        7.84      5.59 o 
 -10   1   4       10.02        7.80      4.71 o 
  -9   1   4       92.66       98.04     13.60 o 
  -8   1   4      218.54      239.80     14.12 o 
  -7   1   4       58.63       50.88      5.91 o 
  -6   1   4       30.77       32.42      3.14 o 
  -5   1   4        1.87        5.50      2.08 o 
  -4   1   4      157.58      142.33      4.18 o 
  -3   1   4      269.00      263.79      6.57 o 
  -2   1   4       95.87       92.53      3.18 o 
  -1   1   4      508.13      397.22      6.90 o 
   0   1   4      798.85      817.12     10.62 o 
   1   1   4       10.17        5.86      1.33 o 
   2   1   4      719.30      796.03      9.73 o 
   3   1   4      166.96      205.22      4.54 o 
   4   1   4        0.99        2.33      1.78 o 
   5   1   4       88.89       95.99      6.06 o 
   6   1   4       88.96       86.58      6.96 o 
   7   1   4      349.89      361.31      9.23 o 
   8   1   4       42.73       22.03     16.27 o 
   9   1   4        4.06       -2.25      3.90 o 
  10   1   4       12.00        8.21      5.18 o 
  11   1   4       15.26       10.74     16.02 o 
 -13   2   4        1.40        8.23      5.23 o 
 -12   2   4       12.77       19.13      5.15 o 
 -11   2   4        6.23        6.41      5.27 o 
 -10   2   4       58.72       49.32      7.49 o 
  -9   2   4       80.60       65.21     11.31 o 
  -8   2   4       50.12       53.25      7.91 o 
  -7   2   4      281.59      279.77      8.96 o 
  -6   2   4       55.55       57.04      3.50 o 
  -5   2   4       52.81       49.99      3.22 o 
  -4   2   4       75.31       85.72      2.86 o 
  -3   2   4        1.65       -1.60      2.90 o 
  -2   2   4      449.51      418.40      6.23 o 
  -1   2   4      574.54      566.40      8.95 o 
   0   2   4      808.01      788.42     10.37 o 
   1   2   4      308.27      332.04      6.15 o 
   2   2   4      119.56       90.86      4.40 o 
   3   2   4        6.36        2.83      1.13 o 
   4   2   4        2.48        2.64      1.69 o 
   5   2   4       41.78       52.39      5.53 o 
   6   2   4        1.85        4.56      2.33 o 
   7   2   4       43.42       43.85      4.34 o 
   8   2   4       64.11       64.35      6.49 o 
   9   2   4       16.90       23.25      4.90 o 
  10   2   4        9.60        9.85      4.09 o 
  11   2   4       29.15       48.91     12.93 o 
 -13   3   4        5.09        5.41      5.05 o 
 -12   3   4        0.18        2.06      4.94 o 
 -11   3   4       16.62       29.77      5.85 o 
 -10   3   4       81.86       89.95      7.21 o 
  -9   3   4        0.00        0.06      3.30 o 
  -8   3   4       92.36      101.57     15.27 o 
  -7   3   4       78.65       84.09      6.72 o 
  -6   3   4      183.63      213.23      7.06 o 
  -5   3   4        0.08        3.47      2.78 o 
  -4   3   4      105.76      100.29      5.76 o 
  -3   3   4      256.10      213.72      5.20 o 
  -2   3   4       37.24       26.13      2.17 o 
  -1   3   4     3963.01     4207.21     21.41 o 
   0   3   4      740.31      736.38      9.45 o 
   1   3   4       21.66       23.14      1.53 o 
   2   3   4      608.39      613.49      7.35 o 
   3   3   4       60.37       66.69      4.52 o 
   4   3   4        0.37        4.34      1.82 o 
   5   3   4       71.11       62.35      4.26 o 
   6   3   4       46.15       36.67      3.58 o 
   7   3   4       96.06       88.50      6.22 o 
   8   3   4        0.78        4.55      3.88 o 
   9   3   4       10.48       17.41      6.23 o 
  10   3   4       16.12       12.86      4.83 o 
  11   3   4        2.22       29.78     12.36 o 
 -13   4   4        0.01        9.77      4.44 o 
 -12   4   4       24.16       20.06      5.36 o 
 -11   4   4        0.01        5.75      5.44 o 
 -10   4   4        3.78        0.61      5.20 o 
  -9   4   4       35.30       22.29      4.99 o 
  -8   4   4       27.20       27.49      4.09 o 
  -7   4   4       41.12       39.79      6.33 o 
  -6   4   4        5.01        8.47      3.18 o 
  -5   4   4      165.91      197.08      9.73 o 
  -4   4   4       39.88       44.24      4.23 o 
  -3   4   4     1971.71     2205.91     20.16 o 
  -2   4   4     3572.82     3838.49     23.76 o 
  -1   4   4      562.75      608.51      8.55 o 
   0   4   4      148.81      164.76      4.08 o 
   1   4   4        9.62        7.56      2.82 o 
   2   4   4       16.20        9.49      2.20 o 
   3   4   4      135.52      110.39      4.40 o 
   4   4   4       38.02       35.86      2.74 o 
   5   4   4       22.35       19.32      2.62 o 
   6   4   4       19.45       20.83      3.18 o 
   7   4   4      131.68      123.02      6.49 o 
   8   4   4      108.81      105.50      6.17 o 
   9   4   4        4.13       16.44      6.12 o 
  10   4   4        1.43       11.13      8.20 o 
  11   4   4        4.90        2.36     13.96 o 
 -13   5   4        0.06        5.84     11.48 o 
 -12   5   4       17.19       28.38      6.21 o 
 -11   5   4        1.88       11.15      6.20 o 
 -10   5   4        4.01        7.70      4.92 o 
  -9   5   4        3.08        1.91      3.04 o 
  -8   5   4       33.93       35.10      4.91 o 
  -7   5   4       10.75        8.37      3.26 o 
  -6   5   4       70.85       70.38      4.44 o 
  -5   5   4      456.68      414.87      7.07 o 
  -4   5   4      202.37      243.36      5.00 o 
  -3   5   4        7.41        6.37      2.53 o 
  -2   5   4      132.87      131.34      5.06 o 
  -1   5   4     2706.39     2890.98     22.09 o 
   0   5   4      289.88      297.91      5.58 o 
   1   5   4       59.42       57.48      3.72 o 
   2   5   4      119.23      104.65      5.30 o 
   3   5   4       25.31       29.57      2.44 o 
   4   5   4       79.32       75.20      3.63 o 
   5   5   4        1.72        3.43      2.42 o 
   6   5   4      233.92      255.66      8.22 o 
   7   5   4       63.11       48.50      4.35 o 
   8   5   4        3.74        5.65      3.13 o 
   9   5   4        0.05        2.93      2.46 o 
  10   5   4        5.72       14.08      5.55 o 
 -12   6   4        0.94        4.42      4.43 o 
 -11   6   4        0.25       15.22      4.70 o 
 -10   6   4        0.23       11.78      4.52 o 
  -9   6   4        1.48        2.86      3.08 o 
  -8   6   4       13.92       10.67      3.76 o 
  -7   6   4       55.55       45.00      4.37 o 
  -6   6   4        2.67        2.68      3.92 o 
  -5   6   4      619.46      665.74     11.16 o 
  -4   6   4       25.36       20.04      2.99 o 
  -3   6   4       16.78       15.93      2.59 o 
  -2   6   4     1153.69     1260.49     12.12 o 
  -1   6   4       78.23       81.09      3.55 o 
   0   6   4     2115.61     2386.03     20.79 o 
   1   6   4       80.48       83.53      3.15 o 
   2   6   4        5.76        5.13      1.96 o 
   3   6   4        0.35        6.52      2.66 o 
   4   6   4      532.12      560.84      7.72 o 
   5   6   4      105.36      112.19      5.20 o 
   6   6   4      197.64      191.97      7.21 o 
   7   6   4       31.06       23.08      3.57 o 
   8   6   4       15.56       17.48      3.74 o 
   9   6   4        0.83        2.61      3.67 o 
  10   6   4        5.75       12.86      6.18 o 
 -12   7   4       23.79       36.48      6.03 o 
 -11   7   4        5.99       11.25      4.22 o 
 -10   7   4        3.97        6.48      6.00 o 
  -9   7   4      336.77      315.13     13.31 o 
  -8   7   4        0.46       -1.97      3.06 o 
  -7   7   4      102.56      106.78      6.02 o 
  -6   7   4       81.05       84.40      5.77 o 
  -5   7   4       31.43       24.14      3.24 o 
  -4   7   4        2.43        6.14      2.34 o 
  -3   7   4       15.15       20.03      2.53 o 
  -2   7   4      619.98      586.02      9.37 o 
  -1   7   4       18.90        8.61      2.57 o 
   0   7   4      694.81      735.68     10.72 o 
   1   7   4       90.24       79.54      3.58 o 
   2   7   4       87.82       96.16      6.58 o 
   3   7   4       19.74       18.60      4.27 o 
   4   7   4       83.12       81.47      6.29 o 
   5   7   4        0.88        4.93      1.86 o 
   6   7   4        4.04       10.67      2.97 o 
   7   7   4       32.16       24.87      3.48 o 
   8   7   4        0.04       -1.92      3.20 o 
   9   7   4        2.58        3.10      4.28 o 
  10   7   4        0.42        4.30      5.41 o 
 -12   8   4        6.55       -2.66      6.56 o 
 -11   8   4       11.05        4.10      4.88 o 
 -10   8   4       41.06       42.90      5.54 o 
  -9   8   4        1.17        4.24      3.13 o 
  -8   8   4      224.00      201.89     12.92 o 
  -7   8   4       40.02       51.44      5.68 o 
  -6   8   4        0.57        1.05      2.04 o 
  -5   8   4        0.10       -0.29      3.24 o 
  -4   8   4       45.15       48.27      2.95 o 
  -3   8   4       65.05       57.49      3.25 o 
  -2   8   4      197.93      193.34      5.22 o 
  -1   8   4       18.45       22.55      2.60 o 
   0   8   4       17.78       17.74      2.34 o 
   1   8   4       12.90       16.54      2.98 o 
   2   8   4        1.20        4.42      3.25 o 
   3   8   4      119.95      126.64      4.98 o 
   4   8   4      113.92      126.10      6.40 o 
   5   8   4        8.21        8.33      3.41 o 
   6   8   4       16.86       13.61      3.40 o 
   7   8   4        2.20        6.27      2.83 o 
   8   8   4        0.92        3.05      4.08 o 
   9   8   4        9.24       15.82      4.66 o 
  10   8   4        7.56       18.65     10.35 o 
 -12   9   4       20.22       22.80      8.04 o 
 -11   9   4        8.98        1.91      6.47 o 
 -10   9   4       16.45       14.81      4.00 o 
  -9   9   4       78.37       79.10      6.12 o 
  -8   9   4        0.49        2.04      3.78 o 
  -7   9   4        0.08        1.16      6.00 o 
  -6   9   4        0.23        3.30      3.07 o 
  -5   9   4      239.81      231.11      5.33 o 
  -4   9   4       10.51        4.58      2.75 o 
  -3   9   4        1.62        3.10      3.04 o 
  -2   9   4       61.24       38.76      3.29 o 
  -1   9   4      100.22       98.93      4.34 o 
   0   9   4      288.61      314.33      7.44 o 
   1   9   4      338.06      339.95      7.45 o 
   2   9   4      355.51      353.68      9.93 o 
   3   9   4       35.73       35.22      3.66 o 
   4   9   4     1088.61     1123.34     26.93 o 
   5   9   4       67.91       47.80      5.45 o 
   6   9   4       11.31       14.21      3.25 o 
   7   9   4       64.08       66.92      5.56 o 
   8   9   4       10.21       10.93      2.96 o 
   9   9   4        0.52        7.27      5.52 o 
 -11  10   4        0.45        3.96      6.57 o 
 -10  10   4        0.64       -4.32      4.32 o 
  -9  10   4        8.07       13.92      4.47 o 
  -8  10   4       28.99       23.59      5.09 o 
  -7  10   4       10.27       10.49      3.63 o 
  -6  10   4        8.19        4.64      3.18 o 
  -5  10   4      400.60      397.85     10.29 o 
  -4  10   4      136.46      148.58      5.25 o 
  -3  10   4       63.82       61.14      4.37 o 
  -2  10   4        2.53       10.03      2.80 o 
  -1  10   4       60.83       66.47      4.75 o 
   0  10   4       12.46        8.18      2.25 o 
   1  10   4       19.13       16.78      2.58 o 
   2  10   4      113.28      111.21      4.84 o 
   3  10   4       27.31       17.87      3.93 o 
   4  10   4      228.67      216.02      9.99 o 
   5  10   4       90.18       81.75      5.20 o 
   6  10   4       33.27       33.38      4.11 o 
   7  10   4        0.40        3.74      2.17 o 
   8  10   4       20.03       21.82      5.03 o 
   9  10   4       23.47        9.95      7.79 o 
 -11  11   4        3.52       -0.04      6.48 o 
 -10  11   4        4.79       -2.42      4.41 o 
  -9  11   4       34.52       42.36      5.98 o 
  -8  11   4        4.91        2.94      5.44 o 
  -7  11   4        9.66        7.80      5.99 o 
  -6  11   4        1.62        0.23      3.43 o 
  -5  11   4       23.34       20.12      4.55 o 
  -4  11   4      577.91      628.65     15.38 o 
  -3  11   4       21.43       26.06      3.81 o 
  -2  11   4       46.08       51.23      4.23 o 
  -1  11   4       34.08       29.70      3.27 o 
   0  11   4       14.17       15.04      2.73 o 
   1  11   4       21.93       22.75      3.53 o 
   2  11   4       19.68       31.83      3.26 o 
   3  11   4      217.13      207.94      9.79 o 
   4  11   4       36.66       30.05      3.49 o 
   5  11   4       94.48       92.48      6.58 o 
   6  11   4       27.75       18.41      3.79 o 
   7  11   4        1.32        3.86      4.91 o 
   8  11   4        8.20       10.12      4.65 o 
   9  11   4        0.10        5.83      7.50 o 
 -10  12   4       10.41       11.92      3.23 o 
  -9  12   4        0.02        4.47     10.19 o 
  -8  12   4       15.26       17.31      5.91 o 
  -7  12   4       43.58       50.74     10.60 o 
  -6  12   4        7.14        8.34      2.28 o 
  -5  12   4      190.93      195.68      8.58 o 
  -4  12   4       80.89       81.30      7.42 o 
  -3  12   4       32.18       33.76      6.27 o 
  -2  12   4        8.89       17.26      4.24 o 
  -1  12   4      590.84      592.73     12.31 o 
   0  12   4      173.53      176.86      6.71 o 
   1  12   4       95.79      108.29      6.74 o 
   2  12   4       77.62       96.60      6.62 o 
   3  12   4       26.91       23.28      3.84 o 
   4  12   4       32.70       32.87      6.60 o 
   5  12   4       20.21       11.00      3.66 o 
   6  12   4       47.33       40.65      4.34 o 
   7  12   4        0.26        3.43      4.37 o 
   8  12   4        4.31       10.17      4.19 o 
 -10  13   4        0.22        4.36      4.59 o 
  -9  13   4        1.08        4.57      3.51 o 
  -8  13   4        2.89        5.06      6.75 o 
  -7  13   4        2.59       15.10      6.70 o 
  -6  13   4        1.35        4.39      3.54 o 
  -5  13   4       80.15       73.14      6.35 o 
  -4  13   4       16.92       15.54      3.64 o 
  -3  13   4       12.01       13.68      3.97 o 
  -2  13   4       15.49       13.95      3.36 o 
  -1  13   4       12.57        6.69      3.52 o 
   0  13   4       60.24       53.60      5.91 o 
   1  13   4        7.37        6.51      3.16 o 
   2  13   4       25.64       31.02      4.33 o 
   3  13   4        3.71       11.21      6.18 o 
   4  13   4        2.00        3.80      5.80 o 
   5  13   4        7.39        6.43      4.71 o 
   6  13   4       64.90       77.07      6.29 o 
   7  13   4       16.50       19.60      5.21 o 
   8  13   4        2.96        5.00      3.37 o 
  -9  14   4        0.79       -4.83      4.83 o 
  -8  14   4        3.59        8.08      5.42 o 
  -7  14   4       22.24       21.59      5.85 o 
  -6  14   4      110.13       94.26      9.03 o 
  -5  14   4        4.88        1.83      3.98 o 
  -4  14   4        9.19        8.19      4.51 o 
  -3  14   4        0.04        0.22      3.35 o 
  -2  14   4        6.64        3.71      3.43 o 
  -1  14   4       54.47       49.94      6.63 o 
   0  14   4       92.13       93.68      8.59 o 
   1  14   4        0.96        4.21      2.56 o 
   2  14   4       11.10       13.89      3.28 o 
   3  14   4        9.79        8.84      3.44 o 
   4  14   4        4.25        6.39      4.27 o 
   5  14   4       37.48       41.38      7.85 o 
   6  14   4        0.03        6.26      3.23 o 
   7  14   4       12.59       11.07      4.86 o 
  -9  15   4        7.62        8.63      5.52 o 
  -8  15   4       31.69       46.94      6.13 o 
  -7  15   4        0.78        4.56      5.30 o 
  -6  15   4       10.60        9.76      4.97 o 
  -5  15   4      110.65      115.45      9.84 o 
  -4  15   4       55.81       52.01      4.85 o 
  -3  15   4        0.06        0.75      5.01 o 
  -2  15   4        1.91        6.11      5.91 o 
  -1  15   4        0.82        0.01      3.67 o 
   0  15   4       25.48       29.13      5.91 o 
   1  15   4       29.70       19.28      5.20 o 
   2  15   4       99.03       83.02      7.18 o 
   3  15   4        7.28       16.14      3.90 o 
   4  15   4        4.57        5.98      5.07 o 
   5  15   4        1.08        6.14      4.30 o 
   6  15   4        0.04       -3.98      4.49 o 
   7  15   4        0.67        0.78      4.58 o 
  -8  16   4        0.03        7.75      6.58 o 
  -7  16   4       48.72       87.38     19.04 o 
  -6  16   4       38.01       32.43     12.42 o 
  -5  16   4        1.85        6.54      3.24 o 
  -4  16   4       18.51       16.79      4.56 o 
  -3  16   4        9.35        9.22      7.55 o 
  -2  16   4        2.91       20.60      5.09 o 
  -1  16   4        3.66       10.10      4.39 o 
   0  16   4       20.35       17.12      5.85 o 
   1  16   4        3.52        8.24      6.00 o 
   2  16   4       37.96       38.01      6.18 o 
   3  16   4       19.90       22.18      4.86 o 
   4  16   4        0.26       13.16      4.97 o 
   5  16   4        0.79        4.74      5.16 o 
   6  16   4        0.62        4.23      4.46 o 
  -7  17   4        3.19       11.23      7.70 o 
  -6  17   4        7.38       10.11      7.50 o 
  -5  17   4        5.72        5.30      3.38 o 
  -4  17   4        2.12        4.71      2.60 o 
  -3  17   4        1.20       13.81      4.67 o 
  -2  17   4        9.88        1.98      4.12 o 
  -1  17   4        0.21       -3.99      7.56 o 
   0  17   4       56.81       48.81      6.42 o 
   1  17   4       35.11       15.28      9.95 o 
   2  17   4       57.20       48.02      6.72 o 
   3  17   4       61.10       59.27      9.64 o 
   4  17   4        2.50       -3.37      5.13 o 
   5  17   4       38.86       43.04     10.13 o 
  -6  18   4        0.04        1.52      6.63 o 
  -5  18   4        1.03        3.46      7.99 o 
  -4  18   4        2.31        4.96      6.82 o 
  -3  18   4        4.33       10.97      5.70 o 
  -2  18   4        0.67        2.38      4.37 o 
  -1  18   4        1.45        6.99      4.06 o 
   0  18   4       17.78       18.93      5.81 o 
   1  18   4        8.76       12.74      5.46 o 
   2  18   4        7.74       10.48      4.30 o 
   3  18   4        0.03        0.45      5.72 o 
   4  18   4        0.24        0.58      3.56 o 
  -4  19   4       24.39       26.01      7.20 o 
  -3  19   4        9.57       14.53      4.55 o 
  -2  19   4        0.20        3.86      4.36 o 
  -1  19   4        0.23        2.65      4.36 o 
   0  19   4        0.05       16.28      5.83 o 
   1  19   4        0.17       12.10     11.53 o 
   2  19   4        1.37        3.51      5.23 o 
  -1  20   4        0.33       12.57      5.02 o 
 -13   0   5       27.98       34.21     12.25 o 
 -11   0   5      101.70      139.19     21.30 o 
  -9   0   5        0.17       -4.79      7.84 o 
  -7   0   5      115.11      106.63     12.70 o 
  -5   0   5       43.08       49.18      3.29 o 
  -3   0   5        8.27       15.91      4.59 o 
  -1   0   5      351.89      228.01      7.07 o 
   1   0   5      992.76      967.64     18.43 o 
   3   0   5     3535.49     3869.19    100.39 o 
   5   0   5        1.35        0.82      5.83 o 
   7   0   5      138.57      141.17     14.84 o 
   9   0   5       11.10       12.13      9.50 o 
 -13   1   5        3.53        6.22      5.33 o 
 -12   1   5       17.29       20.52      5.32 o 
 -11   1   5       25.34       24.08      4.92 o 
 -10   1   5      152.37      185.81     12.40 o 
  -9   1   5      304.08      289.42     13.30 o 
  -8   1   5      145.63      160.43     16.41 o 
  -7   1   5       40.17       38.05      7.64 o 
  -6   1   5       37.35       34.14      2.74 o 
  -5   1   5      528.81      532.93      9.14 o 
  -4   1   5       10.95        9.08      2.20 o 
  -3   1   5      136.10      118.12      3.97 o 
  -2   1   5       67.13       61.79      3.03 o 
  -1   1   5        0.90        1.25      1.42 o 
   0   1   5      110.27      107.19      3.36 o 
   1   1   5      300.57      321.35      6.03 o 
   2   1   5      130.81      142.78      6.33 o 
   3   1   5       55.58       53.06      3.16 o 
   4   1   5       72.77       66.54      3.35 o 
   5   1   5        0.13        3.17      1.76 o 
   6   1   5       25.37       22.73      4.86 o 
   7   1   5       58.52       68.35      7.24 o 
   8   1   5        0.07       -4.26      4.64 o 
   9   1   5        7.72       13.86      4.35 o 
  10   1   5       14.48       18.78      5.40 o 
 -13   2   5       10.88        8.86      4.46 o 
 -12   2   5        1.99        6.06      3.38 o 
 -11   2   5        3.96        7.32      3.51 o 
 -10   2   5      258.90      278.23     14.98 o 
  -9   2   5        1.50       -1.63      6.57 o 
  -8   2   5      314.00      329.65     13.94 o 
  -7   2   5       13.85        7.72      2.94 o 
  -6   2   5      263.68      295.73     11.25 o 
  -5   2   5      981.47     1110.40     13.64 o 
  -4   2   5      396.45      431.74      6.35 o 
  -3   2   5        0.68        3.01      2.06 o 
  -2   2   5     1585.42     1699.81     14.07 o 
  -1   2   5     2174.65     2345.33     26.00 o 
   0   2   5     1160.84     1286.20     11.16 o 
   1   2   5      133.20      144.81      4.43 o 
   2   2   5      684.68      723.21      9.03 o 
   3   2   5      390.11      438.82      8.14 o 
   4   2   5      172.05      209.06      7.35 o 
   5   2   5       34.91       38.87      5.40 o 
   6   2   5      138.83      131.30      5.70 o 
   7   2   5        2.71        1.62      4.75 o 
   8   2   5        6.90        7.52      3.46 o 
   9   2   5       31.58       36.71      5.54 o 
  10   2   5        0.21        4.36      3.78 o 
 -13   3   5       11.55       18.45      5.30 o 
 -12   3   5       26.63       41.49      8.40 o 
 -11   3   5        0.47        5.62      7.89 o 
 -10   3   5      290.01      304.14     16.33 o 
  -9   3   5      118.97      107.91      8.86 o 
  -8   3   5       69.94       69.66      7.74 o 
  -7   3   5      108.67      107.28      5.23 o 
  -6   3   5      109.83      131.18      6.42 o 
  -5   3   5       51.36       45.44      2.28 o 
  -4   3   5        5.75        5.14      2.50 o 
  -3   3   5       32.03       40.05      3.07 o 
  -2   3   5      839.52      882.30      9.33 o 
  -1   3   5     2507.93     2652.47     20.28 o 
   0   3   5     1857.49     1849.00     15.00 o 
   1   3   5       44.92       47.11      2.94 o 
   2   3   5        0.39       13.47      5.79 o 
   3   3   5        6.48        6.48      5.04 o 
   4   3   5       30.07       37.07      3.79 o 
   5   3   5       69.62       70.84      5.97 o 
   6   3   5       86.65       91.29      6.19 o 
   7   3   5       50.00       36.95      9.31 o 
   8   3   5       10.23       16.86      4.75 o 
   9   3   5        0.89       -1.98      4.69 o 
  10   3   5       32.41       25.29      5.39 o 
 -13   4   5       27.87       27.17      7.40 o 
 -12   4   5        1.35       -0.85      4.89 o 
 -11   4   5        6.55       10.97      5.12 o 
 -10   4   5       13.36        8.56      5.25 o 
  -9   4   5       12.53       12.19      6.84 o 
  -8   4   5        3.09        3.79      8.21 o 
  -7   4   5       15.85       18.19      3.71 o 
  -6   4   5        3.43        4.71      3.64 o 
  -5   4   5       52.19       50.44      2.41 o 
  -4   4   5     1293.45     1445.20     17.10 o 
  -3   4   5      157.44      150.25      4.36 o 
  -2   4   5     9196.35    10477.97     74.13 o 
  -1   4   5      946.72      988.12     10.08 o 
   0   4   5      264.81      250.39      4.95 o 
   1   4   5       74.55       76.81      2.72 o 
   2   4   5       12.22       10.41      1.43 o 
   3   4   5        4.64        3.62      1.69 o 
   4   4   5      387.59      413.47      7.52 o 
   5   4   5        1.51        5.93      3.39 o 
   6   4   5       90.48       93.44      5.57 o 
   7   4   5       18.36       11.08      3.15 o 
   8   4   5       12.58        7.57      4.81 o 
   9   4   5        4.09        4.79      4.65 o 
  10   4   5       18.12       19.67      8.06 o 
 -12   5   5        0.23       12.76      7.24 o 
 -11   5   5        0.00        7.17      4.24 o 
 -10   5   5       81.01       77.23      8.85 o 
  -9   5   5       16.90       12.67      6.49 o 
  -8   5   5       38.73       31.81      4.42 o 
  -7   5   5       13.45       10.82      4.78 o 
  -6   5   5      202.23      205.80      6.91 o 
  -5   5   5       72.23       83.96      6.39 o 
  -4   5   5      184.62      198.93      5.18 o 
  -3   5   5       80.61       85.55      4.13 o 
  -2   5   5      709.40      737.38     10.80 o 
  -1   5   5       26.39       23.95      2.96 o 
   0   5   5      184.12      240.04      5.02 o 
   1   5   5       67.57       75.83      2.92 o 
   2   5   5      109.99      128.48      4.01 o 
   3   5   5      350.96      331.26      7.37 o 
   4   5   5       12.53       10.07      3.61 o 
   5   5   5      105.40      114.54      7.93 o 
   6   5   5       11.65       12.39      5.07 o 
   7   5   5       91.92       94.20      6.76 o 
   8   5   5       91.01       90.09      9.27 o 
   9   5   5        0.42        1.07      3.31 o 
  10   5   5        0.26        9.53      4.59 o 
 -12   6   5        3.17       15.84      6.47 o 
 -11   6   5        3.62        9.43      4.68 o 
 -10   6   5       28.32       32.12      5.61 o 
  -9   6   5        6.28        5.30      3.37 o 
  -8   6   5       13.42        9.27      3.31 o 
  -7   6   5       81.60       89.33      6.99 o 
  -6   6   5      104.34      123.44      5.45 o 
  -5   6   5      145.41      133.08      4.94 o 
  -4   6   5      410.93      423.64      7.90 o 
  -3   6   5       69.24       77.10      3.83 o 
  -2   6   5       19.01       18.16      2.94 o 
  -1   6   5        7.84        9.23      4.12 o 
   0   6   5       32.18       23.82      2.49 o 
   1   6   5       50.35       46.83      2.73 o 
   2   6   5      433.22      432.63      8.37 o 
   3   6   5        0.03       -1.18      4.23 o 
   4   6   5      104.67       97.97      5.51 o 
   5   6   5        6.83        2.55      2.38 o 
   6   6   5      305.40      325.65     11.32 o 
   7   6   5       93.34      102.05      6.55 o 
   8   6   5        5.26        4.21      4.21 o 
   9   6   5        0.57        1.05      4.30 o 
  10   6   5        0.88       12.00      7.89 o 
 -12   7   5        0.43        8.72      5.63 o 
 -11   7   5        8.52        6.68      6.36 o 
 -10   7   5        3.15       10.26      6.32 o 
  -9   7   5        8.74        9.09      4.76 o 
  -8   7   5       25.07       20.48      4.19 o 
  -7   7   5        3.00        4.71      3.40 o 
  -6   7   5      139.56      139.90      6.34 o 
  -5   7   5      257.38      253.36      6.52 o 
  -4   7   5        1.70        4.34      2.11 o 
  -3   7   5      154.62      138.34      4.37 o 
  -2   7   5       32.73       31.72      4.43 o 
  -1   7   5       90.86       94.66      4.15 o 
   0   7   5      519.02      579.11     13.61 o 
   1   7   5        0.07        3.09      2.60 o 
   2   7   5      117.10      109.43      4.20 o 
   3   7   5     1020.78     1109.98     26.23 o 
   4   7   5       17.80       18.88      3.57 o 
   5   7   5       39.86       38.77      3.99 o 
   6   7   5       47.70       37.14      5.57 o 
   7   7   5       57.66       56.84      4.74 o 
   8   7   5        4.88        1.79      4.25 o 
   9   7   5       28.63       29.17      5.55 o 
 -12   8   5        8.06        6.69      9.70 o 
 -11   8   5        2.28        7.21      5.89 o 
 -10   8   5        0.02        5.41      4.27 o 
  -9   8   5       33.99       43.97      5.54 o 
  -8   8   5        0.94       10.05      7.73 o 
  -7   8   5      153.31      141.30      6.42 o 
  -6   8   5      403.77      409.17      8.48 o 
  -5   8   5      128.30      150.61      6.48 o 
  -4   8   5       19.09       15.63      2.84 o 
  -3   8   5        0.00        0.48      2.32 o 
  -2   8   5        9.53       12.64      2.69 o 
  -1   8   5      322.20      289.75      7.35 o 
   0   8   5       17.01       18.68      4.01 o 
   1   8   5       17.00       23.92      3.95 o 
   2   8   5       12.15       15.06      4.11 o 
   3   8   5      338.11      336.14      6.86 o 
   4   8   5        8.71       10.12      5.24 o 
   5   8   5        1.60        3.54      3.43 o 
   6   8   5        0.31       -3.45      3.45 o 
   7   8   5        2.38        5.89      4.13 o 
   8   8   5        6.30        5.36      3.31 o 
   9   8   5       16.63       13.23      4.91 o 
 -12   9   5        0.15        6.09      7.13 o 
 -11   9   5        0.94       11.64      6.92 o 
 -10   9   5        9.35       14.67      4.41 o 
  -9   9   5       80.51       84.95      6.39 o 
  -8   9   5        6.05       11.65      7.10 o 
  -7   9   5       91.36       89.02      5.33 o 
  -6   9   5        1.82        2.98      2.51 o 
  -5   9   5      665.30      665.51      9.68 o 
  -4   9   5       85.91       78.19      6.09 o 
  -3   9   5        8.33       14.06      3.13 o 
  -2   9   5       38.98       48.93      4.20 o 
  -1   9   5      185.37      178.41      5.25 o 
   0   9   5      173.83      167.07      5.51 o 
   1   9   5      200.00      203.60      5.98 o 
   2   9   5      254.81      248.76      5.97 o 
   3   9   5       43.08       39.24      3.64 o 
   4   9   5       36.65       33.43      3.79 o 
   5   9   5        2.99        5.22      2.89 o 
   6   9   5       42.78       30.21      4.15 o 
   7   9   5        0.21        2.16      2.13 o 
   8   9   5       13.67       17.38      3.91 o 
   9   9   5        0.06        2.80      7.20 o 
 -11  10   5       12.75        7.17      7.28 o 
 -10  10   5       45.34       41.97      8.32 o 
  -9  10   5        0.94        4.29      5.18 o 
  -8  10   5        3.27        1.05      4.03 o 
  -7  10   5        0.28       -2.27      4.89 o 
  -6  10   5        5.68        7.81      2.56 o 
  -5  10   5      219.32      227.71      7.54 o 
  -4  10   5      561.14      585.42      9.55 o 
  -3  10   5       55.75       63.51      5.20 o 
  -2  10   5       96.44       93.89      4.71 o 
  -1  10   5       27.99       34.97      3.94 o 
   0  10   5      135.21      119.81      5.49 o 
   1  10   5       16.05       17.05      5.78 o 
   2  10   5       49.53       39.07      3.28 o 
   3  10   5        3.64        8.48      2.48 o 
   4  10   5      109.80       98.91      5.96 o 
   5  10   5       36.09       21.20      3.96 o 
   6  10   5       14.79       11.87      3.42 o 
   7  10   5       13.74       17.89      5.00 o 
   8  10   5       21.82       20.54      5.76 o 
   9  10   5        8.31        8.45     10.48 o 
 -11  11   5        1.36        7.25      9.08 o 
 -10  11   5        1.72        9.83      7.09 o 
  -9  11   5        5.57        2.27      6.79 o 
  -8  11   5        0.74        9.89      8.12 o 
  -7  11   5        0.28        8.03      5.15 o 
  -6  11   5        2.08        5.33      2.61 o 
  -5  11   5        4.73        2.95      3.10 o 
  -4  11   5       30.50       33.98      4.23 o 
  -3  11   5       90.93       97.15      5.90 o 
  -2  11   5       85.48       89.63      7.33 o 
  -1  11   5       32.98       32.48      3.78 o 
   0  11   5       35.65       42.03      4.45 o 
   1  11   5       26.94       32.23      4.14 o 
   2  11   5        2.32        2.77      3.86 o 
   3  11   5       15.32       17.12      3.01 o 
   4  11   5        0.00       -2.68      2.68 o 
   5  11   5        7.73       18.00      3.86 o 
   6  11   5       24.64       17.85      5.55 o 
   7  11   5       10.27        9.75      3.90 o 
   8  11   5       12.48       11.88      6.74 o 
 -10  12   5       22.56       33.86      8.06 o 
  -9  12   5        7.39        7.41      4.94 o 
  -8  12   5       36.86       51.32      6.48 o 
  -7  12   5       32.27       40.46      7.24 o 
  -6  12   5      169.76      181.00      8.21 o 
  -5  12   5      180.54      207.57     12.69 o 
  -4  12   5       78.09       92.36      6.11 o 
  -3  12   5        1.13        4.16      3.33 o 
  -2  12   5        0.01       -0.08      2.64 o 
  -1  12   5        1.96        7.88      2.79 o 
   0  12   5       29.57       26.04      3.56 o 
   1  12   5        4.23        5.12      3.90 o 
   2  12   5        8.78        9.06      3.64 o 
   3  12   5       26.72       28.56      5.03 o 
   4  12   5        1.51        3.32      5.89 o 
   5  12   5       24.88       17.96      3.69 o 
   6  12   5       15.17       15.29      4.29 o 
   7  12   5        7.18        5.86      4.37 o 
   8  12   5       41.20       27.72     13.92 o 
 -10  13   5        0.05       -3.62      6.46 o 
  -9  13   5        6.57        6.81      5.39 o 
  -8  13   5        2.14        9.47      5.56 o 
  -7  13   5        5.22       10.73      5.93 o 
  -6  13   5        3.79        0.81      5.12 o 
  -5  13   5       37.24       19.57      4.57 o 
  -4  13   5        0.08        2.26      3.83 o 
  -3  13   5       35.78       44.37      5.37 o 
  -2  13   5      108.13       99.29      6.16 o 
  -1  13   5       59.82       51.48      7.71 o 
   0  13   5       16.36        8.27      3.04 o 
   1  13   5       14.23        6.92      3.65 o 
   2  13   5        2.98        7.32      3.28 o 
   3  13   5        9.86       14.66      4.20 o 
   4  13   5        3.11        6.16      3.06 o 
   5  13   5        1.39        2.42      3.14 o 
   6  13   5        8.91        6.62      3.39 o 
   7  13   5        0.94        2.86      5.20 o 
  -9  14   5        0.19        8.78      5.84 o 
  -8  14   5       39.68       50.61      8.37 o 
  -7  14   5        0.02        2.07      5.93 o 
  -6  14   5       42.24       37.44      6.14 o 
  -5  14   5       15.63       16.68      3.60 o 
  -4  14   5        0.03       12.91      3.57 o 
  -3  14   5        0.14       -1.72      3.85 o 
  -2  14   5       23.37       18.48      4.08 o 
  -1  14   5       29.75       22.66      5.35 o 
   0  14   5       87.93       73.83      8.46 o 
   1  14   5        0.20        2.52      2.99 o 
   2  14   5        2.78        8.47      3.34 o 
   3  14   5        2.40        5.05      5.37 o 
   4  14   5        9.15        3.38      3.35 o 
   5  14   5        5.67        7.43      3.93 o 
   6  14   5        0.65        5.26      6.68 o 
   7  14   5       53.00       48.78      9.48 o 
  -9  15   5       15.22        6.43      6.13 o 
  -8  15   5       61.99       49.32     10.00 o 
  -7  15   5       30.51       30.19      7.22 o 
  -6  15   5        5.31       10.86      5.27 o 
  -5  15   5        0.16        2.13      6.01 o 
  -4  15   5        0.05       -2.89      3.59 o 
  -3  15   5        6.61        1.28      4.91 o 
  -2  15   5        6.66        8.60      4.00 o 
  -1  15   5        0.02       11.84      4.13 o 
   0  15   5        9.13       20.69      4.87 o 
   1  15   5       20.39       23.55      5.26 o 
   2  15   5        9.69       12.39      5.64 o 
   3  15   5       81.77       84.37      8.84 o 
   4  15   5        0.84        2.44      4.52 o 
   5  15   5       10.36       14.98      5.64 o 
   6  15   5        8.09        5.16      4.22 o 
  -8  16   5        6.81        8.50      6.83 o 
  -7  16   5       15.30       14.99      8.62 o 
  -6  16   5        5.44       -3.53      6.41 o 
  -5  16   5        1.40        2.51      4.22 o 
  -4  16   5        6.08        5.63      3.54 o 
  -3  16   5        0.06        2.31      4.36 o 
  -2  16   5        9.65       13.85      4.75 o 
  -1  16   5        2.52        8.12      6.48 o 
   0  16   5        0.20       -4.85      4.85 o 
   1  16   5       13.19        6.25      3.85 o 
   2  16   5       56.25       41.21      6.92 o 
   3  16   5        8.02        4.83      4.36 o 
   4  16   5       14.59        5.17     10.98 o 
   5  16   5        6.98        0.93      7.24 o 
  -7  17   5        1.34       -5.22     20.51 o 
  -6  17   5       21.39       28.25      7.52 o 
  -5  17   5        0.00       -4.30     10.25 o 
  -4  17   5        0.79       -1.12      6.37 o 
  -3  17   5       12.44       12.55      5.24 o 
  -2  17   5        0.37        0.76      5.77 o 
  -1  17   5       24.62       29.35      6.34 o 
   0  17   5        6.80        8.24      5.31 o 
   1  17   5        0.04        2.66      5.30 o 
   2  17   5        0.17       -1.32      5.25 o 
   3  17   5       40.91       36.25      5.64 o 
   4  17   5       14.21        5.48      5.73 o 
  -6  18   5        1.51       10.64      7.31 o 
  -5  18   5        0.25        3.92      6.85 o 
  -4  18   5        0.07       -4.67      4.67 o 
  -3  18   5        1.41        1.95      5.13 o 
  -2  18   5       11.76       15.41      6.19 o 
  -1  18   5        5.46        6.35      5.48 o 
   0  18   5        0.08       -2.93      5.26 o 
   1  18   5       14.41        8.49      4.52 o 
   2  18   5       20.44       40.13     14.96 o 
   3  18   5        0.05        0.82      4.95 o 
  -4  19   5        0.36       -0.16      7.72 o 
  -3  19   5       13.07       10.82      5.13 o 
  -2  19   5        1.17        6.21      5.21 o 
  -1  19   5        0.17        4.42      4.45 o 
   0  19   5        6.72        3.43      8.67 o 
   1  19   5        1.33       -1.82      5.58 o 
 -12   0   6       36.92       46.10     11.60 o 
 -10   0   6      344.29      355.02     21.89 o 
  -8   0   6       54.32       45.42      7.99 o 
  -6   0   6     1165.22     1234.47     31.56 o 
  -4   0   6       36.32       40.90      4.00 o 
  -2   0   6       41.75       35.87      7.10 o 
   0   0   6        4.54        0.06      7.40 o 
   2   0   6       29.54       37.80      6.07 o 
   4   0   6       36.59       43.39      7.59 o 
   6   0   6       14.50        5.08      7.32 o 
   8   0   6        2.44        3.97     17.17 o 
  10   0   6       25.85       10.75      9.67 o 
 -13   1   6        5.15        5.78      4.81 o 
 -12   1   6        1.93        7.45      4.15 o 
 -11   1   6       10.33        8.61      3.58 o 
 -10   1   6       72.64       73.88     10.21 o 
  -9   1   6      330.55      381.35     18.77 o 
  -8   1   6      124.45      118.38      9.94 o 
  -7   1   6       61.26       56.72      6.28 o 
  -6   1   6       41.69       36.43      2.18 o 
  -5   1   6      289.36      303.93      6.24 o 
  -4   1   6      188.26      188.63      6.46 o 
  -3   1   6       23.35       22.18      2.75 o 
  -2   1   6       53.89       65.75      3.53 o 
  -1   1   6       11.93       11.22      1.56 o 
   0   1   6       10.19       14.85      2.13 o 
   1   1   6      261.82      243.25      5.06 o 
   2   1   6       23.65       20.71      6.14 o 
   3   1   6       24.27       19.37      4.94 o 
   4   1   6       88.88      106.81      8.72 o 
   5   1   6       22.80       25.89      6.32 o 
   6   1   6      120.69      101.00      8.22 o 
   7   1   6        6.53       10.58      6.64 o 
   8   1   6        0.30        0.19      5.05 o 
   9   1   6        4.87       14.91      4.26 o 
  10   1   6       44.61       36.95     11.31 o 
 -13   2   6       42.51       50.26      9.58 o 
 -12   2   6       15.99       13.76      5.64 o 
 -11   2   6      181.27      172.11     15.89 o 
 -10   2   6       39.17       31.97     10.49 o 
  -9   2   6       54.95       60.06      8.28 o 
  -8   2   6        7.03       13.54      5.14 o 
  -7   2   6        3.01        6.24      2.65 o 
  -6   2   6      195.47      189.76      6.59 o 
  -5   2   6        4.18        0.30      2.94 o 
  -4   2   6       56.24       57.74      3.28 o 
  -3   2   6      210.40      244.64      5.35 o 
  -2   2   6      232.62      216.51      5.37 o 
  -1   2   6      261.38      295.19      5.98 o 
   0   2   6      271.08      275.97      7.65 o 
   1   2   6      204.71      211.48      5.14 o 
   2   2   6       50.62       56.70      3.41 o 
   3   2   6       99.94      110.07      6.15 o 
   4   2   6       20.74       20.08      7.14 o 
   5   2   6      165.32      171.97     11.33 o 
   6   2   6        5.01        7.10      6.32 o 
   7   2   6      116.24      116.06      8.77 o 
   8   2   6       17.44       13.49      4.26 o 
   9   2   6        0.00        8.79      3.81 o 
  10   2   6        0.26       -1.36      4.90 o 
 -13   3   6       14.27       14.95      7.72 o 
 -12   3   6        1.58        4.97      5.85 o 
 -11   3   6        3.49       -0.38      6.70 o 
 -10   3   6      119.32      131.31     10.61 o 
  -9   3   6      130.87      131.03     13.69 o 
  -8   3   6      117.04      122.66     11.73 o 
  -7   3   6        6.53        7.82      4.87 o 
  -6   3   6       92.54       88.57      6.55 o 
  -5   3   6        6.08        6.41      2.85 o 
  -4   3   6       44.44       54.82      3.80 o 
  -3   3   6      124.97      122.20      5.10 o 
  -2   3   6       20.79       15.02      2.32 o 
  -1   3   6      347.48      355.81      6.17 o 
   0   3   6      951.39     1068.61     13.24 o 
   1   3   6       71.77       71.89      3.69 o 
   2   3   6        3.00       -0.03      3.77 o 
   3   3   6       73.69       82.49      5.27 o 
   4   3   6       90.83       91.00      7.22 o 
   5   3   6       30.40       41.59      6.84 o 
   6   3   6       83.56       99.60      9.12 o 
   7   3   6        6.99        8.56      4.90 o 
   8   3   6       80.66       83.37      7.53 o 
   9   3   6        4.06        2.75      3.79 o 
 -13   4   6        8.61        3.44      6.07 o 
 -12   4   6       23.14       27.03      6.66 o 
 -11   4   6        5.86       -4.36      5.49 o 
 -10   4   6        2.73       -6.50      6.50 o 
  -9   4   6      117.82      121.57     10.44 o 
  -8   4   6        2.27        6.02      7.03 o 
  -7   4   6        6.09        2.21      4.26 o 
  -6   4   6        0.10        1.62      3.09 o 
  -5   4   6        4.25        5.32      3.87 o 
  -4   4   6      337.04      367.93      7.35 o 
  -3   4   6       10.43       18.24      2.62 o 
  -2   4   6      145.52      131.12      4.13 o 
  -1   4   6      181.17      200.01      4.73 o 
   0   4   6       17.81       15.83      3.17 o 
   1   4   6       27.80       27.54      2.10 o 
   2   4   6       69.66       57.68      3.75 o 
   3   4   6      109.31      108.90      4.82 o 
   4   4   6       96.66      100.62      8.37 o 
   5   4   6        1.32        1.20      4.49 o 
   6   4   6       93.52      102.94      9.21 o 
   7   4   6       11.75       15.24      5.73 o 
   8   4   6       26.89       17.27      4.18 o 
   9   4   6       12.89        4.40      5.00 o 
 -12   5   6        1.35        5.86      4.89 o 
 -11   5   6        7.78        7.67      3.80 o 
 -10   5   6        0.48        3.97      6.01 o 
  -9   5   6        1.83        3.59      5.39 o 
  -8   5   6       28.96       28.49      4.70 o 
  -7   5   6        4.31        8.94      3.45 o 
  -6   5   6        2.02        0.80      3.45 o 
  -5   5   6        3.35        4.99      2.65 o 
  -4   5   6      165.58      168.26      5.42 o 
  -3   5   6        1.25        0.86      2.21 o 
  -2   5   6      335.19      308.92      6.10 o 
  -1   5   6     1123.99     1129.08     14.20 o 
   0   5   6       47.59       43.80      2.75 o 
   1   5   6       49.98       36.68      2.75 o 
   2   5   6       76.15       63.33      4.05 o 
   3   5   6       31.92       39.41      4.26 o 
   4   5   6      151.15      149.58      6.35 o 
   5   5   6       65.75       73.97      5.63 o 
   6   5   6        0.49        4.27      4.41 o 
   7   5   6      154.74      159.10     12.08 o 
   8   5   6        4.60        5.03      5.18 o 
   9   5   6       11.11       11.06      7.52 o 
 -12   6   6        0.15        6.04      6.59 o 
 -11   6   6       23.87       26.68      5.45 o 
 -10   6   6       66.07       70.98      7.22 o 
  -9   6   6      246.26      211.63      8.06 o 
  -8   6   6      238.34      224.68      8.95 o 
  -7   6   6       10.68        9.89      5.69 o 
  -6   6   6      145.59      154.64     10.14 o 
  -5   6   6       17.97       22.84      2.93 o 
  -4   6   6       52.99       62.21      4.50 o 
  -3   6   6      230.24      246.19      6.12 o 
  -2   6   6       51.94       73.26      4.09 o 
  -1   6   6      139.07      155.89      5.21 o 
   0   6   6        9.82       17.94      3.91 o 
   1   6   6      215.50      219.86      7.68 o 
   2   6   6      292.09      284.48      5.87 o 
   3   6   6      120.53      132.13      6.03 o 
   4   6   6       36.23       41.46      3.73 o 
   5   6   6      129.86      116.53      6.43 o 
   6   6   6      156.45      155.05      9.85 o 
   7   6   6      161.19      173.68     14.93 o 
   8   6   6        1.55        7.16      5.68 o 
   9   6   6       10.59       16.94      5.72 o 
 -12   7   6        0.05        2.60      4.82 o 
 -11   7   6        0.56        2.21      6.19 o 
 -10   7   6        8.91        9.40      4.77 o 
  -9   7   6        4.75        5.83      3.85 o 
  -8   7   6       62.54       66.24      5.04 o 
  -7   7   6       84.26       93.36      6.45 o 
  -6   7   6       18.11       16.97      4.57 o 
  -5   7   6       46.35       47.16      4.15 o 
  -4   7   6      110.66      128.43      5.22 o 
  -3   7   6       60.06       75.79      4.26 o 
  -2   7   6      218.83      237.03      6.80 o 
  -1   7   6      552.91      599.77     13.20 o 
   0   7   6        2.43        2.35      2.60 o 
   1   7   6      250.84      282.92      6.13 o 
   2   7   6       12.23       14.53      2.99 o 
   3   7   6      865.01      904.13     17.15 o 
   4   7   6      221.32      209.88      9.79 o 
   5   7   6       25.39       20.86      3.52 o 
   6   7   6       43.26       41.94      5.87 o 
   7   7   6       42.54       28.08      5.47 o 
   8   7   6        6.34       11.14      4.55 o 
   9   7   6        0.00        7.73      3.46 o 
 -12   8   6        0.01       -5.94      6.60 o 
 -11   8   6        0.87        9.00      8.62 o 
 -10   8   6        3.84       13.54      5.24 o 
  -9   8   6       16.76       16.21      4.76 o 
  -8   8   6      116.82      103.83      7.75 o 
  -7   8   6       16.25       18.23      3.91 o 
  -6   8   6        3.56        5.35      4.92 o 
  -5   8   6        0.39        5.62      2.69 o 
  -4   8   6       83.46       73.21      5.58 o 
  -3   8   6        1.10       -0.40      2.75 o 
  -2   8   6       24.77       17.62      3.87 o 
  -1   8   6      167.45      158.22      5.49 o 
   0   8   6       19.40       24.31      3.56 o 
   1   8   6      208.33      208.44      6.33 o 
   2   8   6       68.80       62.97      5.63 o 
   3   8   6        1.24        5.32      4.93 o 
   4   8   6      150.16      138.14      8.55 o 
   5   8   6      426.97      430.14     41.00 o 
   6   8   6        9.27        3.61      3.63 o 
   7   8   6        1.24        3.19      5.62 o 
   8   8   6       10.38        8.78      4.72 o 
   9   8   6        1.20        3.72      9.24 o 
 -11   9   6       11.42       16.59     12.91 o 
 -10   9   6       17.98       16.67      5.48 o 
  -9   9   6        0.49       -2.71      3.81 o 
  -8   9   6        0.13        5.74      3.98 o 
  -7   9   6        2.13        0.05      3.86 o 
  -6   9   6      147.07      148.05      6.87 o 
  -5   9   6      550.49      567.17     12.45 o 
  -4   9   6       84.53       96.14      6.26 o 
  -3   9   6       75.10       78.98      6.26 o 
  -2   9   6        2.07        8.81      3.23 o 
  -1   9   6       27.73       37.08      7.33 o 
   0   9   6       32.63       38.03      4.48 o 
   1   9   6       22.91       20.45      4.33 o 
   2   9   6      145.04      154.28      6.28 o 
   3   9   6        0.00        0.62      2.49 o 
   4   9   6       57.94       48.81      5.73 o 
   5   9   6       25.45       22.97      5.34 o 
   6   9   6       14.26       17.60      3.95 o 
   7   9   6       13.77       10.93      4.04 o 
   8   9   6        0.86       -0.52      5.31 o 
 -11  10   6        2.20       18.35     11.06 o 
 -10  10   6       12.17        7.70      7.11 o 
  -9  10   6        3.88       -1.42      6.85 o 
  -8  10   6       20.03       18.72      4.02 o 
  -7  10   6        5.35       11.92      3.87 o 
  -6  10   6        0.78       -3.41      4.19 o 
  -5  10   6        2.27       -0.07      2.57 o 
  -4  10   6      924.93      982.91     18.77 o 
  -3  10   6       10.46        9.67      4.05 o 
  -2  10   6       22.94       26.89      3.42 o 
  -1  10   6      204.63      209.23      6.87 o 
   0  10   6        5.71        5.49      2.89 o 
   1  10   6       69.70       63.06      4.64 o 
   2  10   6        3.96        3.38      2.06 o 
   3  10   6      103.86      101.81      5.20 o 
   4  10   6        9.97        4.88      2.76 o 
   5  10   6        0.62       -0.25      3.28 o 
   6  10   6       11.89       17.25      3.99 o 
   7  10   6        1.08        9.81      5.71 o 
   8  10   6        0.06        1.73      5.07 o 
 -11  11   6       15.91       14.77      9.06 o 
 -10  11   6        0.82        9.19      7.06 o 
  -9  11   6        0.75        2.08      7.77 o 
  -8  11   6        1.44        5.08      5.03 o 
  -7  11   6       21.34       27.17      5.50 o 
  -6  11   6       13.23        4.38      3.26 o 
  -5  11   6      135.54      108.58      5.28 o 
  -4  11   6      116.64       88.02      4.54 o 
  -3  11   6       11.94       12.95      3.24 o 
  -2  11   6        1.36        3.10      3.06 o 
  -1  11   6      475.94      520.99     10.19 o 
   0  11   6        0.00        1.56      2.98 o 
   1  11   6      128.81      150.99      6.53 o 
   2  11   6       49.81       44.21      4.34 o 
   3  11   6       36.98       30.67      3.82 o 
   4  11   6        2.91        0.76      2.24 o 
   5  11   6        2.29        9.35      3.58 o 
   6  11   6        1.99        2.72      3.70 o 
   7  11   6        0.71        6.79      7.08 o 
 -10  12   6        0.19       -3.66      7.18 o 
  -9  12   6        7.25       12.34      6.01 o 
  -8  12   6        8.78        7.76      5.09 o 
  -7  12   6       52.58       44.48      6.09 o 
  -6  12   6      243.69      238.96      9.01 o 
  -5  12   6      108.95      114.13      7.38 o 
  -4  12   6      106.01       95.48      6.58 o 
  -3  12   6       32.48       22.56      2.81 o 
  -2  12   6      231.45      208.05      7.24 o 
  -1  12   6       28.69       19.25      3.02 o 
   0  12   6      213.00      224.92      9.08 o 
   1  12   6        1.26        3.17      2.78 o 
   2  12   6        7.39       11.68      2.94 o 
   3  12   6        1.59        6.24      3.70 o 
   4  12   6        0.07       10.12      3.46 o 
   5  12   6        3.47        5.66      3.91 o 
   6  12   6       11.66       12.05      4.49 o 
   7  12   6        7.14       10.07      4.79 o 
 -10  13   6        0.11       14.17     11.12 o 
  -9  13   6       11.10       15.92      6.48 o 
  -8  13   6        0.95        3.48      5.15 o 
  -7  13   6        3.16        5.20      5.32 o 
  -6  13   6        1.43        2.60      5.87 o 
  -5  13   6        5.91        7.51      3.63 o 
  -4  13   6       38.40       38.54      6.18 o 
  -3  13   6       41.02       38.51      5.68 o 
  -2  13   6        0.18        4.13      4.77 o 
  -1  13   6       22.67       19.25      3.88 o 
   0  13   6       46.85       35.17      4.19 o 
   1  13   6        3.98        4.05      2.64 o 
   2  13   6        2.21        1.33      2.49 o 
   3  13   6        5.61        4.73      3.41 o 
   4  13   6       23.64       30.65      4.81 o 
   5  13   6       25.51       11.56      4.69 o 
   6  13   6        8.44       12.26      5.54 o 
  -9  14   6       47.67       23.93      6.19 o 
  -8  14   6        0.34        7.43      8.20 o 
  -7  14   6       42.99       47.09      6.69 o 
  -6  14   6       90.58       79.81     14.80 o 
  -5  14   6        9.56       21.70      3.85 o 
  -4  14   6       28.86       30.45      5.95 o 
  -3  14   6       63.98       67.71      6.12 o 
  -2  14   6       57.42       57.81      5.12 o 
  -1  14   6       16.04       13.39      6.35 o 
   0  14   6        0.84        6.54      3.85 o 
   1  14   6        6.46        3.75      3.88 o 
   2  14   6        5.54       12.00      3.71 o 
   3  14   6        9.29        8.76      2.76 o 
   4  14   6       19.00       11.08      4.94 o 
   5  14   6        7.75        2.61      5.53 o 
   6  14   6        0.07       -1.55      7.73 o 
  -8  15   6       26.37       31.74      6.33 o 
  -7  15   6       13.38       17.29      5.70 o 
  -6  15   6       88.32       96.50      9.75 o 
  -5  15   6        8.22        9.38      3.64 o 
  -4  15   6        2.38        2.07      2.91 o 
  -3  15   6       28.18       32.17      5.12 o 
  -2  15   6        2.25       10.14      4.27 o 
  -1  15   6       11.04        7.77      4.78 o 
   0  15   6       12.81       14.36      4.33 o 
   1  15   6        2.61        1.18      3.41 o 
   2  15   6        4.09       -0.25      4.45 o 
   3  15   6        0.18        9.60      3.31 o 
   4  15   6        0.15       -1.58      4.44 o 
   5  15   6        0.61       -8.85      8.85 o 
  -7  16   6       44.01       48.37      8.69 o 
  -6  16   6        0.62        3.30      6.58 o 
  -5  16   6        1.18        4.17      6.61 o 
  -4  16   6       12.70       11.92      4.75 o 
  -3  16   6        0.46        0.16      4.55 o 
  -2  16   6        0.68        0.83      6.61 o 
  -1  16   6        2.73       17.73      5.20 o 
   0  16   6        0.03        5.91      5.15 o 
   1  16   6        0.08        1.55      5.40 o 
   2  16   6       28.00       33.18     10.33 o 
   3  16   6        0.00        0.40      6.24 o 
   4  16   6        1.97        7.23      6.87 o 
  -6  17   6       81.86      104.03     15.15 o 
  -5  17   6        1.14       25.17      7.95 o 
  -4  17   6        0.44        0.66      7.84 o 
  -3  17   6        3.16        4.95      8.92 o 
  -2  17   6        0.98       12.24      4.53 o 
  -1  17   6        3.09        6.56      4.34 o 
   0  17   6        8.74       13.00      8.96 o 
   1  17   6        0.02       10.04      3.73 o 
   2  17   6       10.08       19.60      4.86 o 
   3  17   6        0.16        7.72      7.29 o 
  -5  18   6        6.05        5.71      6.83 o 
  -4  18   6       11.64       20.54     10.59 o 
  -3  18   6        2.04        5.35      5.56 o 
  -2  18   6        5.05        6.22      6.07 o 
  -1  18   6        0.34        6.58      5.11 o 
   0  18   6        2.31       30.56      7.25 o 
   1  18   6       31.73       24.55      6.57 o 
   2  18   6       34.64       29.36     11.01 o 
 -13   0   7        3.23        1.82      6.89 o 
 -11   0   7       68.65       78.42     14.71 o 
  -9   0   7       21.63       15.56      7.62 o 
  -7   0   7       41.33       39.74      8.88 o 
  -5   0   7      118.97      108.53      7.16 o 
  -3   0   7      323.84      327.38     18.27 o 
  -1   0   7      671.21      673.95     18.04 o 
   1   0   7       15.08       29.09      6.46 o 
   3   0   7      537.09      628.89     16.96 o 
   5   0   7       68.48       92.72     15.53 o 
   7   0   7       98.07      118.07     21.07 o 
   9   0   7       23.27       29.76     14.22 o 
 -13   1   7       12.27       15.68      6.42 o 
 -12   1   7        2.10        2.18      5.83 o 
 -11   1   7        1.99        0.60      4.99 o 
 -10   1   7       37.65       37.93      6.34 o 
  -9   1   7       54.23       40.67      8.60 o 
  -8   1   7      176.49      192.68     11.61 o 
  -7   1   7       33.50       32.84      6.86 o 
  -6   1   7       33.82       41.60      4.51 o 
  -5   1   7       99.17      111.55      4.45 o 
  -4   1   7       55.72       62.92      5.08 o 
  -3   1   7       78.27       78.90      4.49 o 
  -2   1   7      270.05      252.62      6.22 o 
  -1   1   7       54.18       66.98      4.26 o 
   0   1   7       51.81       47.46      3.30 o 
   1   1   7      132.02      150.25     12.52 o 
   2   1   7       59.97       63.91     10.17 o 
   3   1   7        4.26        2.77      5.99 o 
   4   1   7       75.42       79.94      7.36 o 
   5   1   7       25.34       19.38      5.03 o 
   6   1   7       21.13       18.36      5.95 o 
   7   1   7        2.11        4.35      5.36 o 
   8   1   7        0.11        0.94      4.67 o 
   9   1   7       40.04       43.15      6.96 o 
 -13   2   7       28.42       26.39      7.11 o 
 -12   2   7       67.25       61.72     11.43 o 
 -11   2   7       31.85       37.71      5.12 o 
 -10   2   7       66.82       70.05      8.37 o 
  -9   2   7      243.35      233.07     12.47 o 
  -8   2   7        0.42        4.94      7.41 o 
  -7   2   7       20.90       22.79      8.50 o 
  -6   2   7        9.44        8.13      2.25 o 
  -5   2   7        4.35       10.72      4.19 o 
  -4   2   7       92.97       82.68      4.32 o 
  -3   2   7        0.86       -0.80      2.52 o 
  -2   2   7      130.39       97.68      3.98 o 
  -1   2   7      685.87      753.43     11.06 o 
   0   2   7        5.86        6.05      1.76 o 
   1   2   7       95.50      115.74      6.71 o 
   2   2   7      374.64      378.67     11.52 o 
   3   2   7        0.37       13.92      5.48 o 
   4   2   7       29.36       20.01      7.05 o 
   5   2   7       24.92       21.76      7.06 o 
   6   2   7       52.55       56.75      7.75 o 
   7   2   7        5.88        3.99      4.18 o 
   8   2   7       18.95       15.95      4.92 o 
   9   2   7        0.03        5.06      4.59 o 
 -12   3   7        0.09        7.28      4.12 o 
 -11   3   7        3.92       12.34      4.72 o 
 -10   3   7       50.37       36.51      6.00 o 
  -9   3   7       47.03       50.37      6.29 o 
  -8   3   7       68.33       63.85      8.38 o 
  -7   3   7      205.61      217.40     10.71 o 
  -6   3   7       70.35       67.73      6.55 o 
  -5   3   7      201.19      217.59      6.20 o 
  -4   3   7      277.99      288.38      7.12 o 
  -3   3   7        7.75       10.34      2.95 o 
  -2   3   7      239.71      291.72      7.41 o 
  -1   3   7       75.25       75.38      3.79 o 
   0   3   7        6.42        5.28      2.21 o 
   1   3   7        0.16        1.72      5.52 o 
   2   3   7      214.54      182.18      7.72 o 
   3   3   7        0.43       14.91      5.40 o 
   4   3   7        1.52       -1.26      3.78 o 
   5   3   7       93.59      101.62      8.99 o 
   6   3   7      172.48      196.16     14.82 o 
   7   3   7       91.16       99.28     11.47 o 
   8   3   7       21.58       18.66      5.65 o 
   9   3   7        0.48       -0.80      4.60 o 
 -12   4   7        6.04        8.56      5.78 o 
 -11   4   7        3.90        6.13      6.92 o 
 -10   4   7       44.15       40.87      8.66 o 
  -9   4   7      131.07      134.79      9.84 o 
  -8   4   7        3.79        5.69      4.45 o 
  -7   4   7       20.33       21.99      3.90 o 
  -6   4   7       89.03       89.92      6.89 o 
  -5   4   7      423.27      426.08      7.34 o 
  -4   4   7       69.76       64.39      4.03 o 
  -3   4   7      945.55      986.28     21.83 o 
  -2   4   7        4.41        3.38      2.83 o 
  -1   4   7      464.27      498.55     12.73 o 
   0   4   7      201.49      191.25      4.87 o 
   1   4   7       24.85       33.38      3.73 o 
   2   4   7        0.12       -1.32      2.16 o 
   3   4   7      118.88      122.59      7.61 o 
   4   4   7        3.91        3.55      5.08 o 
   5   4   7        0.03        2.06      5.80 o 
   6   4   7        3.70        5.68      4.34 o 
   7   4   7        0.96        4.98      3.44 o 
   8   4   7        0.07        2.72      4.17 o 
   9   4   7        6.50       10.28      7.01 o 
 -12   5   7        0.49        6.71      7.42 o 
 -11   5   7       20.91       24.18      7.62 o 
 -10   5   7      156.73      173.69     12.75 o 
  -9   5   7       10.53       11.98      5.66 o 
  -8   5   7       20.26       18.18      7.91 o 
  -7   5   7        8.39       16.79      5.21 o 
  -6   5   7       21.29       21.36      4.81 o 
  -5   5   7        0.34        4.26      2.35 o 
  -4   5   7        0.15        3.37      2.58 o 
  -3   5   7        9.94       16.46      3.76 o 
  -2   5   7     1269.71     1293.07     32.72 o 
  -1   5   7      531.46      538.08     11.77 o 
   0   5   7        5.12        6.65      3.61 o 
   1   5   7        4.69        0.87      3.11 o 
   2   5   7       23.72       26.28      6.69 o 
   3   5   7       98.36       91.65     11.37 o 
   4   5   7      318.21      333.37     13.61 o 
   5   5   7        1.84       10.30      5.09 o 
   6   5   7       10.70       10.71      5.79 o 
   7   5   7       33.58       28.58      5.55 o 
   8   5   7        2.13        8.06      8.52 o 
 -12   6   7        1.19        9.63      4.69 o 
 -11   6   7        3.50        8.58      5.15 o 
 -10   6   7        0.18        9.05      7.15 o 
  -9   6   7        0.45       -2.76      5.34 o 
  -8   6   7       11.64       15.63      8.90 o 
  -7   6   7       66.61       54.07      6.55 o 
  -6   6   7        1.74        7.20      4.13 o 
  -5   6   7      107.85       90.71      5.74 o 
  -4   6   7       34.10       35.10      3.60 o 
  -3   6   7      370.66      418.77      7.48 o 
  -2   6   7        5.27       17.42      4.80 o 
  -1   6   7       63.86       68.42      5.20 o 
   0   6   7        4.32        9.10      3.25 o 
   1   6   7       17.93       26.83      4.85 o 
   2   6   7      324.19      360.71     10.06 o 
   3   6   7      209.54      217.23      8.14 o 
   4   6   7       54.21       50.65      9.83 o 
   5   6   7        9.84       10.71      4.21 o 
   6   6   7        0.01        6.29      2.70 o 
   7   6   7        2.70        1.85      3.98 o 
   8   6   7        9.91       13.55      6.54 o 
 -12   7   7        3.77        3.56      5.40 o 
 -11   7   7        5.35        0.42      7.33 o 
 -10   7   7        5.15        3.09      5.27 o 
  -9   7   7        9.79       13.26      5.37 o 
  -8   7   7        0.00        0.77      5.44 o 
  -7   7   7       41.45       34.46      7.53 o 
  -6   7   7       87.20       89.94      6.17 o 
  -5   7   7       83.89       81.46      4.53 o 
  -4   7   7        9.37        9.66      3.27 o 
  -3   7   7       87.92       84.60      5.67 o 
  -2   7   7      111.51      125.12      4.64 o 
  -1   7   7       19.57       17.08      3.36 o 
   0   7   7        0.00       -1.70      2.80 o 
   1   7   7      183.92      175.43      4.90 o 
   2   7   7      105.56      117.87      7.23 o 
   3   7   7      364.49      357.54     10.74 o 
   4   7   7       36.55       38.01      5.88 o 
   5   7   7        0.22        4.56      6.33 o 
   6   7   7       16.17       14.10      4.25 o 
   7   7   7       76.41       74.90     11.79 o 
   8   7   7        0.02        2.29      5.09 o 
 -11   8   7        0.00        9.55      4.83 o 
 -10   8   7        3.90       13.46      5.14 o 
  -9   8   7        0.06        4.88      3.85 o 
  -8   8   7        7.11        8.51      5.67 o 
  -7   8   7        8.79        7.20      3.01 o 
  -6   8   7      158.68      156.85      6.66 o 
  -5   8   7      228.08      239.65      7.09 o 
  -4   8   7        0.87        9.81      3.12 o 
  -3   8   7       20.38       22.10      3.68 o 
  -2   8   7      187.96      184.06      5.55 o 
  -1   8   7       74.06       87.92      6.08 o 
   0   8   7      449.57      457.97      8.76 o 
   1   8   7       71.58       67.37      3.58 o 
   2   8   7      452.79      507.78     13.13 o 
   3   8   7       10.12        7.37      3.43 o 
   4   8   7       61.30       61.98      5.55 o 
   5   8   7        7.47        0.83      6.24 o 
   6   8   7        2.68       13.99      3.61 o 
   7   8   7        0.05        5.48      4.86 o 
   8   8   7        2.10       15.87      5.71 o 
 -11   9   7        1.20        6.00      5.11 o 
 -10   9   7        0.33        5.03      7.11 o 
  -9   9   7        4.34        6.93      4.55 o 
  -8   9   7        4.00        1.66      3.52 o 
  -7   9   7        1.05        5.09      4.15 o 
  -6   9   7       14.73        7.83      3.94 o 
  -5   9   7       75.17       77.14      5.86 o 
  -4   9   7       36.36       46.79      3.86 o 
  -3   9   7       60.53       60.54      4.43 o 
  -2   9   7      186.25      181.57      6.52 o 
  -1   9   7      222.98      231.30      7.65 o 
   0   9   7       18.31       13.04      3.71 o 
   1   9   7      110.48      119.98      4.87 o 
   2   9   7        1.90        7.26      3.59 o 
   3   9   7      158.86      142.47      8.30 o 
   4   9   7       45.64       33.58     10.31 o 
   5   9   7       19.87       14.10      5.02 o 
   6   9   7       57.74       56.33      8.51 o 
   7   9   7       60.91       70.26      9.05 o 
 -11  10   7        0.00        7.44      8.91 o 
 -10  10   7        1.65       -6.86      6.86 o 
  -9  10   7        2.03        2.33      4.70 o 
  -8  10   7        0.12        6.78      4.74 o 
  -7  10   7        4.93        5.27      3.84 o 
  -6  10   7       90.77       90.61      5.94 o 
  -5  10   7       59.25       57.47      5.33 o 
  -4  10   7       95.17      119.86      5.72 o 
  -3  10   7       70.14       54.76      5.74 o 
  -2  10   7        1.53        5.86      3.43 o 
  -1  10   7      281.23      269.79      7.52 o 
   0  10   7       16.58       10.52      2.72 o 
   1  10   7       56.29       52.39      4.84 o 
   2  10   7        0.00        1.34      2.66 o 
   3  10   7       44.92       56.23      5.78 o 
   4  10   7        2.16        2.12      2.93 o 
   5  10   7        7.26       11.97      3.45 o 
   6  10   7        1.91       -0.58      3.99 o 
   7  10   7       20.70       23.99      6.96 o 
 -10  11   7       16.11       26.45      8.12 o 
  -9  11   7        1.15        4.53      7.84 o 
  -8  11   7        8.44        5.78      5.03 o 
  -7  11   7        0.29        2.89      4.86 o 
  -6  11   7        0.00        3.98      5.18 o 
  -5  11   7        0.20        1.32      2.68 o 
  -4  11   7        0.87        2.29      2.23 o 
  -3  11   7       31.94       29.59      3.51 o 
  -2  11   7      165.71      147.47      6.16 o 
  -1  11   7       73.89       69.85      5.26 o 
   0  11   7        4.95        5.01      3.04 o 
   1  11   7        0.06        0.91      4.93 o 
   2  11   7       24.41       26.19      3.74 o 
   3  11   7        5.22       11.66      4.90 o 
   4  11   7       30.53       40.46      6.94 o 
   5  11   7       18.82       17.31      6.29 o 
   6  11   7        0.46        1.41      7.44 o 
   7  11   7       15.43       15.42      8.18 o 
 -10  12   7       21.63       15.61      7.76 o 
  -9  12   7        4.35        5.69      8.98 o 
  -8  12   7       11.53       15.05      5.26 o 
  -7  12   7       10.71       11.04      5.46 o 
  -6  12   7       69.20       87.86      7.05 o 
  -5  12   7       30.68       26.48      5.32 o 
  -4  12   7       40.29       41.79      5.06 o 
  -3  12   7       72.03       64.57      5.48 o 
  -2  12   7       56.28       58.16      4.45 o 
  -1  12   7      188.78      179.36      7.62 o 
   0  12   7        3.13        4.40      2.90 o 
   1  12   7        7.89        9.10      2.69 o 
   2  12   7        0.42        6.02      3.62 o 
   3  12   7        6.57        9.29      3.37 o 
   4  12   7       18.66       17.61      3.74 o 
   5  12   7        2.04       10.59      5.67 o 
   6  12   7        1.26        6.63      4.57 o 
  -9  13   7       14.13       19.33      5.80 o 
  -8  13   7        9.70        6.32      4.95 o 
  -7  13   7        0.00        5.73      7.79 o 
  -6  13   7       24.05       26.76      5.79 o 
  -5  13   7       29.89       36.10      5.53 o 
  -4  13   7      192.46      193.57      7.82 o 
  -3  13   7      102.78      116.70      9.19 o 
  -2  13   7       33.65       25.62      3.63 o 
  -1  13   7        0.09        2.05      4.33 o 
   0  13   7        6.28        7.21      3.27 o 
   1  13   7        7.42       10.68      3.39 o 
   2  13   7        1.29       -0.98      3.52 o 
   3  13   7        1.43        8.50      4.47 o 
   4  13   7        2.85       10.17      3.84 o 
   5  13   7        0.87        9.12     12.09 o 
   6  13   7       10.70        9.63      9.10 o 
  -9  14   7        1.73        6.53      5.56 o 
  -8  14   7        2.59        3.38      5.03 o 
  -7  14   7       12.80        6.63      5.28 o 
  -6  14   7       42.36       42.94      6.68 o 
  -5  14   7       30.38       26.39      3.95 o 
  -4  14   7       26.56       25.14      5.02 o 
  -3  14   7        0.00        2.86      7.18 o 
  -2  14   7        0.86        8.08      3.03 o 
  -1  14   7        2.86        9.17      4.53 o 
   0  14   7        0.03        7.80      4.75 o 
   1  14   7       13.09       12.26      3.86 o 
   2  14   7        6.92       11.77      3.27 o 
   3  14   7        0.35        9.55      6.69 o 
   4  14   7        5.66       11.38      4.20 o 
   5  14   7        2.63        3.94      4.05 o 
  -8  15   7       19.93        9.02      5.78 o 
  -7  15   7       22.68       15.51      5.88 o 
  -6  15   7        0.18       -4.99      4.99 o 
  -5  15   7        1.40        4.07      5.46 o 
  -4  15   7        4.83        9.77      4.95 o 
  -3  15   7        0.00       -4.37      4.37 o 
  -2  15   7       10.92        6.70      3.89 o 
  -1  15   7       25.28       31.91      7.15 o 
   0  15   7        0.11       -1.66      3.54 o 
   1  15   7        3.81        8.51      4.30 o 
   2  15   7        2.54       10.66      5.09 o 
   3  15   7        4.36        7.79      4.82 o 
   4  15   7        0.69       -8.24      8.25 o 
  -7  16   7       14.47       21.04      8.04 o 
  -6  16   7        0.31       -2.41      6.63 o 
  -5  16   7       10.19        6.24      6.25 o 
  -4  16   7        5.23        6.40      3.55 o 
  -3  16   7        1.20        4.96      3.19 o 
  -2  16   7        0.72       -1.59      4.73 o 
  -1  16   7        2.87        3.08      6.04 o 
   0  16   7       18.20       26.64      5.16 o 
   1  16   7        5.77        8.31      6.59 o 
   2  16   7       14.20       12.83      5.26 o 
   3  16   7        0.02        9.40      4.52 o 
  -5  17   7        3.18       -2.14      6.44 o 
  -4  17   7       26.99       25.95     15.27 o 
  -3  17   7        1.38        4.11      5.23 o 
  -2  17   7        3.81        5.92      4.68 o 
  -1  17   7        0.60       10.46      6.56 o 
   0  17   7       13.48       11.67      4.38 o 
   1  17   7       14.10        8.71      6.41 o 
   2  17   7       13.16       26.63     11.96 o 
  -3  18   7        0.00        7.20      5.21 o 
  -2  18   7       15.72        9.42      6.02 o 
  -1  18   7        2.24        6.64      4.27 o 
   0  18   7        3.82       17.28      7.63 o 
 -12   0   8        6.76       13.22     13.01 o 
 -10   0   8       17.53        8.86     13.99 o 
  -8   0   8      692.88      718.12     28.77 o 
  -6   0   8     1018.81     1149.41     18.02 o 
  -4   0   8        0.02        5.70      4.49 o 
  -2   0   8       81.99      105.05      7.27 o 
   0   0   8       10.80        2.16     10.42 o 
   2   0   8        0.60       17.89     11.60 o 
   4   0   8        9.45        7.57      7.83 o 
   6   0   8       22.29       19.00      6.52 o 
   8   0   8        0.78       11.55      8.42 o 
 -12   1   8        1.36        4.63      5.47 o 
 -11   1   8        8.68       12.22      6.95 o 
 -10   1   8       45.60       49.77      7.17 o 
  -9   1   8      118.37      138.24     11.28 o 
  -8   1   8       28.27       24.24      5.28 o 
  -7   1   8      154.88      155.43      9.84 o 
  -6   1   8       95.77      103.45      7.37 o 
  -5   1   8       33.96       35.04      5.00 o 
  -4   1   8       34.10       33.02      3.58 o 
  -3   1   8       20.06       23.28      3.46 o 
  -2   1   8      132.17      145.89      7.66 o 
  -1   1   8      136.07      122.00      6.64 o 
   0   1   8       44.97       34.70      7.55 o 
   1   1   8        4.67        7.10      5.85 o 
   2   1   8       19.07       21.88      9.10 o 
   3   1   8        0.01       -3.12      5.40 o 
   4   1   8       40.62       42.77      7.98 o 
   5   1   8        0.23       -5.19      5.19 o 
   6   1   8       10.97       13.39      5.16 o 
   7   1   8        7.97       16.43      3.95 o 
   8   1   8        8.86        1.71     10.37 o 
 -12   2   8       18.08       22.07      4.77 o 
 -11   2   8       34.25       34.61      6.31 o 
 -10   2   8      107.00      104.76      9.60 o 
  -9   2   8       21.07       18.79      5.02 o 
  -8   2   8       89.92       89.19      7.88 o 
  -7   2   8        5.21       17.21      3.51 o 
  -6   2   8      329.22      350.05     12.43 o 
  -5   2   8      690.79      727.94      9.72 o 
  -4   2   8      308.43      293.28      6.98 o 
  -3   2   8      312.16      323.44      6.12 o 
  -2   2   8       31.60       24.80      3.02 o 
  -1   2   8        0.51        3.30      1.84 o 
   0   2   8       15.74       10.01      2.43 o 
   1   2   8       15.21       16.66      5.56 o 
   2   2   8      134.27      153.03      9.66 o 
   3   2   8      176.71      188.53      8.57 o 
   4   2   8       31.54       37.54      7.84 o 
   5   2   8        9.72        2.19      5.36 o 
   6   2   8       15.73       18.43      5.70 o 
   7   2   8       40.16       40.95      8.35 o 
   8   2   8        3.52        7.08      4.80 o 
 -12   3   8       14.67       18.89      5.41 o 
 -11   3   8      155.04      140.79     17.77 o 
 -10   3   8      422.45      457.04     49.44 o 
  -9   3   8       72.18       71.34      6.29 o 
  -8   3   8       14.87       16.81      5.87 o 
  -7   3   8       71.25       62.17      6.71 o 
  -6   3   8       13.06       11.60      2.92 o 
  -5   3   8      211.48      202.49      6.07 o 
  -4   3   8        5.65        9.13      2.52 o 
  -3   3   8        6.14        6.50      3.32 o 
  -2   3   8      128.51      124.48      4.93 o 
  -1   3   8       89.36       87.89      5.27 o 
   0   3   8        1.59        1.99      2.34 o 
   1   3   8       27.95       32.48      5.68 o 
   2   3   8       35.35       31.45      7.40 o 
   3   3   8       14.92        9.28      6.14 o 
   4   3   8        2.06       -3.56      5.24 o 
   5   3   8      114.50      125.28     12.01 o 
   6   3   8       63.52       74.87      9.18 o 
   7   3   8        8.89       10.21      6.85 o 
   8   3   8       41.51       38.74      6.64 o 
 -12   4   8       74.10       65.33      8.54 o 
 -11   4   8       29.96       32.41      6.85 o 
 -10   4   8       84.52       71.95      8.26 o 
  -9   4   8       94.70      107.03     10.62 o 
  -8   4   8        2.16        2.38      2.93 o 
  -7   4   8        0.89       -3.49      3.59 o 
  -6   4   8       48.13       45.36      4.77 o 
  -5   4   8       24.38       21.00      5.08 o 
  -4   4   8       90.75       67.47      6.41 o 
  -3   4   8      210.35      227.33      6.36 o 
  -2   4   8        1.55        6.07      3.00 o 
  -1   4   8       36.02       43.44      4.42 o 
   0   4   8        2.89        1.47      2.62 o 
   1   4   8      285.37      329.14     10.99 o 
   2   4   8       69.15       71.96      6.38 o 
   3   4   8       38.31       27.14      7.10 o 
   4   4   8       40.82       36.59      7.31 o 
   5   4   8       32.42       35.62      6.06 o 
   6   4   8        0.33        9.18      7.46 o 
   7   4   8       20.48       29.16      6.23 o 
   8   4   8       27.33       20.33      5.01 o 
 -12   5   8        9.69       16.46      7.85 o 
 -11   5   8       87.68       66.97     15.96 o 
 -10   5   8       45.43       53.89     12.24 o 
  -9   5   8       35.93       45.29      6.60 o 
  -8   5   8       70.84       74.79      7.85 o 
  -7   5   8       11.50        1.67      2.85 o 
  -6   5   8        0.63        2.70      3.32 o 
  -5   5   8        1.11        5.37      3.10 o 
  -4   5   8       82.08       85.74      6.28 o 
  -3   5   8        6.80       12.81      3.47 o 
  -2   5   8      823.48      854.13     12.73 o 
  -1   5   8      147.84      162.53      4.59 o 
   0   5   8       18.78       23.30      4.44 o 
   1   5   8       20.25       25.84      4.58 o 
   2   5   8      127.81      123.51      8.42 o 
   3   5   8      270.26      288.85     13.56 o 
   4   5   8      105.61      126.97      8.09 o 
   5   5   8       27.13       15.39      5.31 o 
   6   5   8       38.00       29.61      6.38 o 
   7   5   8        0.03       -1.13      8.76 o 
   8   5   8        3.15        0.00      5.32 o 
 -12   6   8       15.62       17.96      6.42 o 
 -11   6   8        4.57        7.92      3.72 o 
 -10   6   8        0.06        0.36      5.60 o 
  -9   6   8       11.99       10.83      4.32 o 
  -8   6   8       24.48       24.98      4.82 o 
  -7   6   8       67.56       66.89      5.61 o 
  -6   6   8       74.65       79.84      7.77 o 
  -5   6   8        2.48        6.96      2.79 o 
  -4   6   8        3.08        4.27      2.63 o 
  -3   6   8      111.55      119.24      4.94 o 
  -2   6   8       60.05       60.31      4.89 o 
  -1   6   8       86.08       77.04      5.60 o 
   0   6   8       16.53       13.58      3.63 o 
   1   6   8        2.55        5.58      3.55 o 
   2   6   8       81.50       73.47      8.37 o 
   3   6   8      264.61      266.03     17.74 o 
   4   6   8       21.83       20.48      5.95 o 
   5   6   8      132.88      146.13     11.39 o 
   6   6   8       45.22       43.51      6.10 o 
   7   6   8       38.02       38.31      7.07 o 
 -11   7   8        0.01        3.05      5.27 o 
 -10   7   8        0.32       10.62      5.39 o 
  -9   7   8        1.56        1.48      5.16 o 
  -8   7   8        3.43        5.21      3.90 o 
  -7   7   8        4.16        9.07      5.33 o 
  -6   7   8      517.21      550.22     18.42 o 
  -5   7   8        1.58        0.17      2.92 o 
  -4   7   8       19.03       21.57      3.45 o 
  -3   7   8      102.56       94.45      4.65 o 
  -2   7   8      407.58      434.57     10.51 o 
  -1   7   8       92.55       88.61      5.64 o 
   0   7   8      526.25      557.80     12.11 o 
   1   7   8        3.05        0.60      3.38 o 
   2   7   8       78.57       69.70      6.19 o 
   3   7   8       28.32       39.97      6.51 o 
   4   7   8        2.65        7.39      5.29 o 
   5   7   8       28.70       25.88      6.35 o 
   6   7   8       92.31       97.92     11.67 o 
   7   7   8       51.74       45.38     13.03 o 
 -11   8   8        3.25       13.72      7.09 o 
 -10   8   8        3.76        6.10      4.29 o 
  -9   8   8        2.52        1.17      4.38 o 
  -8   8   8        0.21       -0.48      3.28 o 
  -7   8   8        1.90        2.90      4.30 o 
  -6   8   8       51.23       39.38      7.05 o 
  -5   8   8      253.33      242.53      7.77 o 
  -4   8   8       77.97       76.60      6.61 o 
  -3   8   8       35.55       38.55      4.65 o 
  -2   8   8       74.91       94.18      5.71 o 
  -1   8   8       28.61       28.34      4.08 o 
   0   8   8       49.51       42.86      4.32 o 
   1   8   8       64.12       69.14      5.66 o 
   2   8   8      229.86      246.76     10.38 o 
   3   8   8        6.44       14.59      4.44 o 
   4   8   8       76.37       67.07      7.03 o 
   5   8   8      123.10      111.59     13.30 o 
   6   8   8       66.35       79.15     13.04 o 
   7   8   8        1.22        6.89      3.60 o 
 -11   9   8        0.40        4.30      7.14 o 
 -10   9   8        0.01        0.04     10.10 o 
  -9   9   8        0.86        7.02      4.58 o 
  -8   9   8       10.92        8.61      4.27 o 
  -7   9   8        1.60        5.45      3.94 o 
  -6   9   8       69.52       65.15      6.92 o 
  -5   9   8      109.83       90.66      5.01 o 
  -4   9   8       16.63       12.09      3.71 o 
  -3   9   8       51.63       51.41      4.52 o 
  -2   9   8      160.53      145.15      5.68 o 
  -1   9   8        0.07        0.70      3.86 o 
   0   9   8        9.70       10.99      3.26 o 
   1   9   8       30.78       35.42      6.44 o 
   2   9   8        1.34        1.87      4.51 o 
   3   9   8       79.13       79.86      7.31 o 
   4   9   8        1.19        9.14      7.02 o 
   5   9   8       43.70       46.44      6.58 o 
   6   9   8        2.98       -0.66      4.93 o 
   7   9   8       10.95       14.14      6.64 o 
 -10  10   8        2.25       16.16      7.88 o 
  -9  10   8        4.84        0.75      6.48 o 
  -8  10   8        1.26        7.37      4.29 o 
  -7  10   8        0.50       -0.33      3.91 o 
  -6  10   8       36.30       31.15      8.36 o 
  -5  10   8        7.03       17.98      3.54 o 
  -4  10   8       73.02       57.74      4.43 o 
  -3  10   8        0.23        0.05      2.34 o 
  -2  10   8      130.12      131.24      5.89 o 
  -1  10   8        3.87        7.68      3.26 o 
   0  10   8      189.36      179.33      7.59 o 
   1  10   8       69.36       70.49      6.78 o 
   2  10   8        0.90       -0.03      3.18 o 
   3  10   8       15.28       30.15      4.71 o 
   4  10   8        8.32        4.53      5.74 o 
   5  10   8        0.02        1.53      3.68 o 
   6  10   8        2.57        5.60     11.45 o 
 -10  11   8        0.10       -1.31      6.88 o 
  -9  11   8        0.11        5.23      8.64 o 
  -8  11   8       14.97        7.65      5.16 o 
  -7  11   8        0.04        9.04      8.09 o 
  -6  11   8        1.53       -3.67      3.67 o 
  -5  11   8        0.18        4.18      4.87 o 
  -4  11   8       35.86       38.18      4.64 o 
  -3  11   8        3.92        0.48      2.58 o 
  -2  11   8        0.03        4.22      2.82 o 
  -1  11   8       43.04       50.34      5.12 o 
   0  11   8       19.96       27.38      4.14 o 
   1  11   8        4.96        1.32      3.19 o 
   2  11   8        4.69        6.09      3.92 o 
   3  11   8       18.28       16.15      3.73 o 
   4  11   8       51.94       47.00      7.64 o 
   5  11   8        2.93       10.87     16.61 o 
   6  11   8        4.04        2.11      6.71 o 
  -9  12   8        2.32        1.00      7.26 o 
  -8  12   8        0.34       -4.95      4.95 o 
  -7  12   8        0.45       -1.18      4.78 o 
  -6  12   8        4.66        7.81      5.46 o 
  -5  12   8        4.91        4.96      2.53 o 
  -4  12   8       12.93       11.39      3.33 o 
  -3  12   8       17.20       15.75      3.14 o 
  -2  12   8       13.30       17.36      3.04 o 
  -1  12   8       28.04       22.25      4.12 o 
   0  12   8       39.04       34.10      4.46 o 
   1  12   8       20.76       15.09      3.94 o 
   2  12   8       23.04       22.98      4.44 o 
   3  12   8        8.86        4.73      5.31 o 
   4  12   8        3.32        0.13      7.46 o 
   5  12   8        1.96        9.41      5.49 o 
  -9  13   8        3.23       19.52      7.91 o 
  -8  13   8        0.11        1.42      5.01 o 
  -7  13   8        0.46       -1.05      4.88 o 
  -6  13   8        6.87        5.64      4.99 o 
  -5  13   8        7.54        6.24      5.11 o 
  -4  13   8       10.56       16.91      3.83 o 
  -3  13   8       13.70        6.86      2.44 o 
  -2  13   8       17.13       18.93      4.56 o 
  -1  13   8       42.44       37.23      4.09 o 
   0  13   8       20.50       17.81      4.34 o 
   1  13   8       19.22       18.54      4.14 o 
   2  13   8       18.29       21.00      5.83 o 
   3  13   8        2.94        9.71      6.89 o 
   4  13   8        1.48        1.93      6.85 o 
   5  13   8        7.12        0.34      9.01 o 
  -8  14   8        0.69        2.37      5.21 o 
  -7  14   8       12.46       14.61      5.29 o 
  -6  14   8        0.01       -3.95      4.87 o 
  -5  14   8       10.45       28.94      5.52 o 
  -4  14   8        4.68        9.89      4.06 o 
  -3  14   8       47.57       42.29      9.71 o 
  -2  14   8       27.06       20.61      4.15 o 
  -1  14   8        2.42        3.27      3.72 o 
   0  14   8        1.09       -6.27      7.30 o 
   1  14   8        0.71        6.19      4.84 o 
   2  14   8        7.74       10.55      5.06 o 
   3  14   8        4.55        8.82      4.34 o 
   4  14   8        4.55        5.70      2.96 o 
  -7  15   8        2.24        1.59      5.25 o 
  -6  15   8       44.57       56.10     10.24 o 
  -5  15   8       23.72       42.53      7.61 o 
  -4  15   8        1.83        8.99      4.39 o 
  -3  15   8        0.81       -0.87      3.51 o 
  -2  15   8        0.07        1.79      3.25 o 
  -1  15   8        4.49        4.53      4.33 o 
   0  15   8        0.33        3.88      7.09 o 
   1  15   8        1.37        3.91      8.53 o 
   2  15   8       19.46       18.12      9.37 o 
   3  15   8       23.87       36.35     15.43 o 
  -6  16   8        0.36        0.58      6.40 o 
  -5  16   8       24.49       30.55      7.81 o 
  -4  16   8        2.70       -0.77      6.21 o 
  -3  16   8       16.41       13.69      6.90 o 
  -2  16   8        5.34        6.93      4.58 o 
  -1  16   8       33.10       47.71      7.80 o 
   0  16   8        4.44        2.99      5.77 o 
   1  16   8       17.55       15.66      6.92 o 
   2  16   8        5.34        5.55     21.92 o 
  -4  17   8        5.81        3.35      6.46 o 
  -3  17   8        0.71        3.59      6.44 o 
  -2  17   8        2.30        3.91      5.09 o 
  -1  17   8        0.03        6.55      6.07 o 
   0  17   8        9.97       14.10      4.73 o 
 -11   0   9       17.87       22.50     14.38 o 
  -9   0   9      200.75      213.83     19.35 o 
  -7   0   9      236.69      232.18     18.75 o 
  -5   0   9      820.06      881.89     38.74 o 
  -3   0   9      396.60      400.51      9.74 o 
  -1   0   9       38.42       38.93      8.96 o 
   1   0   9        1.41        0.77      7.46 o 
   3   0   9       57.45       80.61     22.11 o 
   5   0   9        4.94        8.74      7.14 o 
   7   0   9       37.05       32.24     24.51 o 
 -12   1   9        1.83       15.67     23.19 o 
 -11   1   9       19.45       24.30      6.87 o 
 -10   1   9        2.65        6.49      5.84 o 
  -9   1   9       36.18       24.76      5.55 o 
  -8   1   9       61.78       62.22      7.32 o 
  -7   1   9       22.02       27.54      4.85 o 
  -6   1   9        5.88        4.07      2.88 o 
  -5   1   9      125.38      132.70      6.70 o 
  -4   1   9       99.15      101.91      6.76 o 
  -3   1   9       74.88       92.90      8.73 o 
  -2   1   9       91.34       63.76      6.38 o 
  -1   1   9        0.14        4.38      3.49 o 
   0   1   9       28.28       32.56      6.71 o 
   1   1   9       35.48       32.88      7.30 o 
   2   1   9        8.66       19.33      6.89 o 
   3   1   9        6.24       -5.18      5.37 o 
   4   1   9        4.81        0.21      5.67 o 
   5   1   9       25.02       30.21      8.38 o 
   6   1   9        7.42       13.44      3.93 o 
   7   1   9        6.62        9.53      4.81 o 
 -12   2   9        4.56       15.01      6.06 o 
 -11   2   9        0.01       10.24      4.69 o 
 -10   2   9       15.51       25.35      5.30 o 
  -9   2   9      108.41       99.24      9.53 o 
  -8   2   9        7.88       10.71      4.33 o 
  -7   2   9       32.44       23.54      6.48 o 
  -6   2   9      241.98      236.52      6.55 o 
  -5   2   9      130.75      129.94      7.99 o 
  -4   2   9      465.24      485.85     12.34 o 
  -3   2   9      177.76      182.78      5.94 o 
  -2   2   9      477.22      498.18      8.85 o 
  -1   2   9      119.42      118.27      5.79 o 
   0   2   9        5.35        4.28      5.63 o 
   1   2   9       29.70       33.99      6.86 o 
   2   2   9        3.23        3.52      5.86 o 
   3   2   9        0.90        5.50      7.41 o 
   4   2   9        3.38        5.61      6.16 o 
   5   2   9        4.81       13.14      5.01 o 
   6   2   9        4.76       16.72      4.82 o 
   7   2   9       10.86       12.45      3.99 o 
 -12   3   9        7.47       11.71      5.15 o 
 -11   3   9        8.97       10.60      5.13 o 
 -10   3   9        1.11        9.84      7.54 o 
  -9   3   9        1.80        3.53      5.75 o 
  -8   3   9       20.04       25.05      6.34 o 
  -7   3   9       18.37       19.62      5.89 o 
  -6   3   9        0.10        1.00      2.69 o 
  -5   3   9       42.51       34.36      3.88 o 
  -4   3   9        4.59        8.91      3.46 o 
  -3   3   9       38.68       42.63      5.72 o 
  -2   3   9        2.25        5.63      4.38 o 
  -1   3   9        0.86        5.14      5.85 o 
   0   3   9       73.52       52.98      6.80 o 
   1   3   9       49.96       54.28      7.44 o 
   2   3   9        8.02       -1.19      5.70 o 
   3   3   9      107.08      120.47      9.40 o 
   4   3   9        8.04       13.99      5.54 o 
   5   3   9       13.88       22.79      6.00 o 
   6   3   9       22.65       16.52      7.11 o 
   7   3   9        9.80       17.26     12.13 o 
 -12   4   9        1.79       10.93      8.37 o 
 -11   4   9        2.14       -4.58      6.09 o 
 -10   4   9      132.72      125.44     14.39 o 
  -9   4   9        1.61       14.37      5.73 o 
  -8   4   9        3.63        5.45      5.73 o 
  -7   4   9       10.80       15.44      4.12 o 
  -6   4   9       47.42       35.06      4.81 o 
  -5   4   9        0.87        6.61      3.42 o 
  -4   4   9        1.60        6.21      4.96 o 
  -3   4   9       53.98       49.12      4.23 o 
  -2   4   9       45.60       45.36      6.37 o 
  -1   4   9       50.57       51.68      5.18 o 
   0   4   9      158.63      164.97      7.88 o 
   1   4   9       12.89        4.66      4.94 o 
   2   4   9        1.86        2.49      5.64 o 
   3   4   9        0.24        9.02      6.94 o 
   4   4   9       33.54       36.00      5.82 o 
   5   4   9        2.17       -3.90      5.43 o 
   6   4   9       17.51       20.57      5.07 o 
   7   4   9        2.69        1.92      5.02 o 
 -11   5   9        0.88       10.59      7.68 o 
 -10   5   9        2.19        9.64      4.56 o 
  -9   5   9        3.18        9.11      5.23 o 
  -8   5   9        4.94       11.13      5.78 o 
  -7   5   9        5.20       12.06      4.15 o 
  -6   5   9        0.07        5.83      4.44 o 
  -5   5   9       23.46       17.83      4.29 o 
  -4   5   9       43.91       44.52      4.81 o 
  -3   5   9       23.64       26.06      3.47 o 
  -2   5   9      667.32      705.35     14.43 o 
  -1   5   9       25.38       22.54      4.48 o 
   0   5   9      135.06      124.56      5.35 o 
   1   5   9        6.55        7.31      5.29 o 
   2   5   9      304.30      325.74     14.01 o 
   3   5   9      164.24      163.04     16.19 o 
   4   5   9        9.97       14.27      4.44 o 
   5   5   9       85.39       80.49      9.78 o 
   6   5   9       10.29        9.15      4.61 o 
   7   5   9        9.56       13.76      5.99 o 
 -11   6   9       22.49       22.88     10.89 o 
 -10   6   9      107.32      112.64     11.55 o 
  -9   6   9        8.13        5.91      5.99 o 
  -8   6   9       40.08       55.81      5.33 o 
  -7   6   9       66.36       76.62      9.11 o 
  -6   6   9      154.50      153.51      8.52 o 
  -5   6   9        6.11        3.09      3.31 o 
  -4   6   9       35.26       23.29      3.80 o 
  -3   6   9        0.13        0.42      3.26 o 
  -2   6   9        1.37       -2.68      2.75 o 
  -1   6   9       14.13        6.71      4.28 o 
   0   6   9        1.91        2.93      5.94 o 
   1   6   9       24.35       18.99      6.54 o 
   2   6   9        0.25       -5.02      5.02 o 
   3   6   9      144.05      137.36     10.47 o 
   4   6   9       37.89       25.79      6.24 o 
   5   6   9        0.49        3.55      4.69 o 
   6   6   9        3.04        5.53      5.08 o 
   7   6   9        9.30       16.14     17.27 o 
 -11   7   9       23.50       32.64      7.07 o 
 -10   7   9        0.34       -0.86      5.45 o 
  -9   7   9        7.32        5.48      4.33 o 
  -8   7   9        0.04        6.84      3.89 o 
  -7   7   9        1.57       -2.14      3.48 o 
  -6   7   9      139.52      150.56      8.53 o 
  -5   7   9        7.85       11.63      3.88 o 
  -4   7   9       42.97       39.47      4.31 o 
  -3   7   9      141.41      132.93      5.86 o 
  -2   7   9      336.83      325.02      8.78 o 
  -1   7   9      122.19      119.18      7.53 o 
   0   7   9       62.50       77.94      6.66 o 
   1   7   9      133.80      136.47      8.73 o 
   2   7   9      114.94      117.31      9.74 o 
   3   7   9      203.92      189.59     22.36 o 
   4   7   9       25.19       30.79      7.00 o 
   5   7   9        6.93        5.55      3.69 o 
   6   7   9        1.04        0.24      3.31 o 
 -11   8   9        9.58       24.46      7.33 o 
 -10   8   9       17.18        8.93      5.75 o 
  -9   8   9       15.01       24.36      5.47 o 
  -8   8   9        8.31       20.76      4.45 o 
  -7   8   9       14.65       13.49      3.45 o 
  -6   8   9        6.46        6.97      4.30 o 
  -5   8   9      142.87      159.38      7.72 o 
  -4   8   9      142.05      137.46      6.23 o 
  -3   8   9       21.20       16.06      3.80 o 
  -2   8   9      113.07       95.96      7.05 o 
  -1   8   9        0.40       -0.60      2.69 o 
   0   8   9        3.66        9.98      3.79 o 
   1   8   9       26.61       21.36      5.88 o 
   2   8   9       34.40       29.83      5.93 o 
   3   8   9       39.69       32.66      7.37 o 
   4   8   9        1.09        1.88      5.79 o 
   5   8   9        0.11        2.79      4.28 o 
   6   8   9        0.94       12.94      6.17 o 
 -10   9   9        6.49        0.64      7.50 o 
  -9   9   9       13.50       10.21      5.80 o 
  -8   9   9        2.50        9.76      3.93 o 
  -7   9   9        2.28        3.51      4.02 o 
  -6   9   9       15.77       16.40      4.36 o 
  -5   9   9        1.34        6.01      3.34 o 
  -4   9   9       33.74       33.08      4.64 o 
  -3   9   9        2.46        8.12      3.46 o 
  -2   9   9       26.56       23.48      4.11 o 
  -1   9   9       19.95       18.76      3.52 o 
   0   9   9        2.01       12.36      3.99 o 
   1   9   9        6.45        4.41      3.64 o 
   2   9   9        8.75       11.60      4.79 o 
   3   9   9        6.20        5.21      4.80 o 
   4   9   9       41.57       32.09      6.24 o 
   5   9   9       67.68       59.77      8.30 o 
   6   9   9       32.68       48.54     10.59 o 
 -10  10   9        3.33       14.18      7.43 o 
  -9  10   9        0.19       -6.44      6.44 o 
  -8  10   9        1.10        1.88      3.76 o 
  -7  10   9       30.88       31.30      5.70 o 
  -6  10   9       29.54       22.97      4.36 o 
  -5  10   9        2.67        6.95      3.14 o 
  -4  10   9        0.10        4.68      3.22 o 
  -3  10   9       28.86       34.53      4.86 o 
  -2  10   9        6.38        9.56      3.33 o 
  -1  10   9        4.70        2.64      3.99 o 
   0  10   9       30.75       27.97      4.19 o 
   1  10   9       16.43       17.70      5.09 o 
   2  10   9       83.03       89.58      9.21 o 
   3  10   9       11.50        6.98      5.07 o 
   4  10   9        0.13        1.42      6.62 o 
   5  10   9        7.09        9.10      4.25 o 
  -9  11   9        1.07        6.09      7.05 o 
  -8  11   9       14.23       12.28      5.52 o 
  -7  11   9        0.00        5.73      4.99 o 
  -6  11   9        4.49        2.14      3.80 o 
  -5  11   9       26.24       24.11      4.64 o 
  -4  11   9        0.98       -0.56      3.60 o 
  -3  11   9        2.76        1.80      3.14 o 
  -2  11   9        0.46        4.12      3.37 o 
  -1  11   9       32.59       30.93      3.95 o 
   0  11   9        1.50        8.61      4.75 o 
   1  11   9       20.89       20.03      3.89 o 
   2  11   9        7.99       13.24      4.76 o 
   3  11   9        8.42        5.73      4.78 o 
   4  11   9       10.02        5.31      6.96 o 
   5  11   9       30.08       31.69      7.88 o 
  -9  12   9       33.75       36.74      9.45 o 
  -8  12   9        8.09       23.46      5.63 o 
  -7  12   9       10.87       11.05      5.25 o 
  -6  12   9        0.13        1.38      4.89 o 
  -5  12   9        0.95        2.48      4.82 o 
  -4  12   9        9.26       13.26      3.90 o 
  -3  12   9        0.26       -2.77      2.85 o 
  -2  12   9        0.12        3.42      3.20 o 
  -1  12   9       20.90       16.38      3.82 o 
   0  12   9        0.00        0.97      2.23 o 
   1  12   9        6.78        6.84      3.91 o 
   2  12   9       16.52       16.40      9.05 o 
   3  12   9        4.86       10.04      8.00 o 
   4  12   9        1.73        3.70      6.63 o 
  -8  13   9        2.09        3.17      5.35 o 
  -7  13   9        0.12       -0.58      4.93 o 
  -6  13   9        0.00        3.94      5.94 o 
  -5  13   9        1.33        2.13      4.79 o 
  -4  13   9       15.54       13.02      4.00 o 
  -3  13   9        6.20       11.07      2.90 o 
  -2  13   9        1.51        2.71      3.00 o 
  -1  13   9        1.16        1.70      3.93 o 
   0  13   9       17.59       10.29      3.64 o 
   1  13   9       34.06       40.15      7.16 o 
   2  13   9        9.38        5.10      6.56 o 
   3  13   9       25.86       32.35      8.34 o 
  -7  14   9        0.91        7.93      5.39 o 
  -6  14   9        9.02       15.26      5.38 o 
  -5  14   9        1.28        4.10      7.18 o 
  -4  14   9        0.62        1.76      2.78 o 
  -3  14   9       12.45       11.98      4.51 o 
  -2  14   9        0.04        6.49      4.29 o 
  -1  14   9        6.18        1.29      5.64 o 
   0  14   9        0.85        0.85      4.74 o 
   1  14   9        1.71       -7.71      7.71 o 
   2  14   9        0.15       10.11      9.80 o 
  -6  15   9        5.42        0.26      6.06 o 
  -5  15   9       15.35       29.99      7.28 o 
  -4  15   9        0.64        4.11      5.61 o 
  -3  15   9        0.08        3.60      5.47 o 
  -2  15   9        9.89        8.88      7.31 o 
  -1  15   9        2.97        2.25      8.79 o 
   0  15   9        3.64       -1.23      3.28 o 
   1  15   9        2.55        7.93      6.39 o 
  -4  16   9        0.71       -1.95      5.91 o 
  -3  16   9       19.82       20.25     16.15 o 
  -2  16   9       16.09       20.75      5.91 o 
  -1  16   9        0.35       15.63      8.61 o 
 -10   0  10       11.63        9.46      5.58 o 
  -8   0  10       68.16       59.70     10.49 o 
  -6   0  10      736.36      744.98     48.05 o 
  -4   0  10      310.40      297.70      9.97 o 
  -2   0  10       50.83       40.83      6.60 o 
   0   0  10        1.80        8.26     11.66 o 
   2   0  10      152.23      164.96     14.48 o 
   4   0  10        1.10       -7.67      7.67 o 
   6   0  10       19.28       13.35      8.22 o 
 -11   1  10        5.18        0.26      5.58 o 
 -10   1  10        0.37        4.47      3.75 o 
  -9   1  10        0.05        3.58      5.52 o 
  -8   1  10        0.63        5.56      5.07 o 
  -7   1  10        3.70        2.81      7.48 o 
  -6   1  10       20.19       19.55      3.71 o 
  -5   1  10        0.09        2.88      3.16 o 
  -4   1  10       30.35       23.85      3.24 o 
  -3   1  10       92.22       85.18      5.83 o 
  -2   1  10       14.13        4.92      4.89 o 
  -1   1  10        0.56       17.71      5.73 o 
   0   1  10       39.28       37.50      6.18 o 
   1   1  10       13.48        9.62      5.89 o 
   2   1  10       18.66       18.93      8.37 o 
   3   1  10        8.13        5.26      6.36 o 
   4   1  10        7.28        5.19      5.98 o 
   5   1  10        0.98        4.93      4.78 o 
   6   1  10        2.05        3.17      5.90 o 
 -11   2  10        4.94       21.84      7.31 o 
 -10   2  10       29.73       26.19      6.68 o 
  -9   2  10       32.47       40.64      7.02 o 
  -8   2  10       41.84       31.67      8.48 o 
  -7   2  10       70.52       74.52      5.85 o 
  -6   2  10        4.76        2.70      2.69 o 
  -5   2  10        7.46        2.56      3.35 o 
  -4   2  10       95.08       88.00      5.35 o 
  -3   2  10        1.41        3.34      2.46 o 
  -2   2  10       35.23       25.11      4.37 o 
  -1   2  10       69.78       74.19      7.02 o 
   0   2  10       27.96       23.83      5.81 o 
   1   2  10        6.18        4.64      5.68 o 
   2   2  10      138.29      153.42      8.93 o 
   3   2  10       27.91       32.26      6.43 o 
   4   2  10        7.03        9.62      9.65 o 
   5   2  10       16.28       14.49      8.57 o 
   6   2  10        4.66       18.60      5.68 o 
 -11   3  10        1.03        3.15      6.05 o 
 -10   3  10       23.29       11.19      5.23 o 
  -9   3  10       12.89       19.97      5.07 o 
  -8   3  10        0.65        1.99      5.40 o 
  -7   3  10       75.16       72.08      6.58 o 
  -6   3  10        3.01        0.22      3.01 o 
  -5   3  10        2.94        6.10      3.16 o 
  -4   3  10      211.84      187.74      7.24 o 
  -3   3  10       15.48       14.68      2.96 o 
  -2   3  10       97.58       94.56      6.66 o 
  -1   3  10        0.87       -0.93      5.18 o 
   0   3  10       16.99       11.94      5.60 o 
   1   3  10       81.73       78.54      7.43 o 
   2   3  10        6.81        8.86      6.01 o 
   3   3  10        9.31        1.23      5.61 o 
   4   3  10       49.35       44.97      7.15 o 
   5   3  10        4.94       14.26      6.15 o 
   6   3  10        7.64        9.59      5.80 o 
 -11   4  10        5.94        6.44      6.00 o 
 -10   4  10        9.20        5.70      5.61 o 
  -9   4  10        6.63        8.11      4.51 o 
  -8   4  10        5.04        9.68      7.67 o 
  -7   4  10        1.19       15.01      5.68 o 
  -6   4  10        5.41       13.57      4.85 o 
  -5   4  10        0.10        1.55      4.29 o 
  -4   4  10       11.18        7.15      3.16 o 
  -3   4  10        3.36        1.98      2.17 o 
  -2   4  10        4.47        1.36      4.31 o 
  -1   4  10       50.38       59.41      7.60 o 
   0   4  10        7.62        6.20      5.42 o 
   1   4  10      171.00      208.67     14.81 o 
   2   4  10       93.19       92.98      8.67 o 
   3   4  10       60.43       50.49      7.63 o 
   4   4  10        0.17        4.52      5.35 o 
   5   4  10        4.25        0.63      5.07 o 
   6   4  10        5.91       13.95      4.33 o 
 -11   5  10       81.60       86.90     11.46 o 
 -10   5  10       31.61       28.45      8.32 o 
  -9   5  10        1.95        6.32      3.88 o 
  -8   5  10        1.47        0.59      6.45 o 
  -7   5  10      114.70      106.36      6.33 o 
  -6   5  10        4.80        8.76      3.79 o 
  -5   5  10       22.42       20.71      3.72 o 
  -4   5  10       31.57       24.87      3.90 o 
  -3   5  10       18.13       13.52      3.34 o 
  -2   5  10      294.94      291.37      9.69 o 
  -1   5  10       89.20       89.34      7.15 o 
   0   5  10       61.18       58.77      6.20 o 
   1   5  10        0.87       12.05      7.20 o 
   2   5  10        4.75       -6.00      6.00 o 
   3   5  10        2.41        1.11      5.52 o 
   4   5  10       25.29       24.79      8.98 o 
   5   5  10        0.04        6.32      8.67 o 
   6   5  10        0.08       11.94      3.82 o 
 -11   6  10       10.21        7.41      3.90 o 
 -10   6  10       16.91       17.60      8.05 o 
  -9   6  10        4.55       13.88      6.45 o 
  -8   6  10        5.50        8.79      9.04 o 
  -7   6  10       21.50       22.25      4.37 o 
  -6   6  10      215.36      200.73      8.76 o 
  -5   6  10        1.91        1.30      2.99 o 
  -4   6  10       24.61       30.94      4.63 o 
  -3   6  10        2.16        5.34      2.91 o 
  -2   6  10       51.94       34.12      6.54 o 
  -1   6  10        1.41        7.32      3.28 o 
   0   6  10        0.50        2.05      5.56 o 
   1   6  10      144.53      161.08      9.18 o 
   2   6  10       62.11       70.24      7.59 o 
   3   6  10        9.16        6.94      5.02 o 
   4   6  10        3.13        2.42      4.27 o 
   5   6  10        0.06       -1.73      5.03 o 
 -10   7  10        0.51       -2.54      5.45 o 
  -9   7  10        5.14        9.31      4.32 o 
  -8   7  10        0.06       17.07      5.37 o 
  -7   7  10        9.06       13.87      4.53 o 
  -6   7  10       27.72       20.79      4.16 o 
  -5   7  10        7.49        4.24      3.17 o 
  -4   7  10        2.45        5.84      3.57 o 
  -3   7  10       41.58       34.59      4.51 o 
  -2   7  10      138.92      122.83      6.15 o 
  -1   7  10        7.00        7.97      3.65 o 
   0   7  10        8.56        6.91      5.46 o 
   1   7  10       41.87       46.78     10.01 o 
   2   7  10       15.25        8.48     10.94 o 
   3   7  10        4.86        4.55      5.34 o 
   4   7  10        6.70       12.20     12.20 o 
   5   7  10       12.70       25.04      6.51 o 
 -10   8  10        4.57       10.87      4.92 o 
  -9   8  10       27.76       30.02      6.18 o 
  -8   8  10       59.81       58.80      9.40 o 
  -7   8  10       45.51       55.73      7.10 o 
  -6   8  10       45.37       43.20      5.84 o 
  -5   8  10        3.38        9.54      4.47 o 
  -4   8  10        0.03        0.28      3.22 o 
  -3   8  10        4.46        7.67      3.22 o 
  -2   8  10      105.07      103.85      6.09 o 
  -1   8  10       18.98       18.03      3.99 o 
   0   8  10        8.56       13.05      5.46 o 
   1   8  10       12.74       15.95      5.64 o 
   2   8  10        4.11       18.75      5.58 o 
   3   8  10        0.40        7.96      5.99 o 
   4   8  10       33.72       36.09      9.92 o 
   5   8  10        0.05        2.85      4.86 o 
 -10   9  10        3.39        5.68      6.71 o 
  -9   9  10        5.06        4.59      6.78 o 
  -8   9  10       13.85       20.49      4.90 o 
  -7   9  10        1.73       -0.55      3.85 o 
  -6   9  10       12.80       19.03      4.71 o 
  -5   9  10       30.79       36.53      5.04 o 
  -4   9  10        6.81       11.01      4.05 o 
  -3   9  10       51.97       49.90      4.08 o 
  -2   9  10       15.22       17.46      6.29 o 
  -1   9  10        0.06        4.12      3.71 o 
   0   9  10        0.06        8.15      4.76 o 
   1   9  10       28.03       14.86      5.83 o 
   2   9  10        0.30        8.52      5.31 o 
   3   9  10       55.88       60.68      9.06 o 
   4   9  10        7.39        0.93      5.24 o 
  -9  10  10        0.01        9.17      7.36 o 
  -8  10  10        7.59        9.38      5.09 o 
  -7  10  10        4.38        8.02      4.11 o 
  -6  10  10       32.09       34.28      4.63 o 
  -5  10  10        0.03        2.62      3.81 o 
  -4  10  10        5.45        4.05      3.33 o 
  -3  10  10       15.47       17.65      3.81 o 
  -2  10  10       29.33       27.38      4.41 o 
  -1  10  10       19.90       24.04      5.01 o 
   0  10  10        0.70        1.15      4.66 o 
   1  10  10        0.89        8.66      5.58 o 
   2  10  10        8.21        7.87      4.17 o 
   3  10  10        7.25        3.11      4.13 o 
   4  10  10        0.04        0.46      6.42 o 
  -9  11  10        2.15        7.03      6.89 o 
  -8  11  10        0.06        5.20      5.18 o 
  -7  11  10        2.44        2.97      4.83 o 
  -6  11  10        1.46        0.16      4.85 o 
  -5  11  10        0.86        1.30      3.58 o 
  -4  11  10        4.42        4.52      4.05 o 
  -3  11  10        0.41       -0.56      3.13 o 
  -2  11  10        0.12        0.67      3.49 o 
  -1  11  10       16.98       19.89      5.12 o 
   0  11  10        1.91        4.93      4.77 o 
   1  11  10        7.73        9.43      3.82 o 
   2  11  10        5.35        4.60      6.56 o 
   3  11  10        8.19        6.27      5.49 o 
  -8  12  10        0.32       -7.62      7.91 o 
  -7  12  10        3.18       -0.77      4.78 o 
  -6  12  10        4.40        3.68      7.38 o 
  -5  12  10        7.91        9.35      5.67 o 
  -4  12  10       17.52       11.89      3.87 o 
  -3  12  10        6.04        8.25      3.39 o 
  -2  12  10        4.79        3.63      4.77 o 
  -1  12  10        0.30        3.94      3.58 o 
   0  12  10        0.00        4.78      3.57 o 
   1  12  10        3.74       11.62      4.12 o 
   2  12  10        0.04        8.89      5.03 o 
   3  12  10        0.00       -8.51      8.51 o 
  -7  13  10        0.09        7.95      5.81 o 
  -6  13  10        0.02        1.27      4.80 o 
  -5  13  10        1.76       -1.79      4.58 o 
  -4  13  10        0.02        5.87      4.79 o 
  -3  13  10        0.03        2.22      4.37 o 
  -2  13  10        0.31       -2.13      4.11 o 
  -1  13  10        2.35        3.71      7.05 o 
   0  13  10        1.76        0.17      3.31 o 
   1  13  10        1.06       10.12      9.34 o 
   2  13  10       13.44       13.23      5.11 o 
  -6  14  10       11.44       11.92      5.46 o 
  -5  14  10        1.55       -2.40      5.61 o 
  -4  14  10        0.15       -6.86     12.71 o 
  -3  14  10        6.01       12.47      5.45 o 
  -2  14  10        9.46        9.97      6.25 o 
  -1  14  10        1.47       17.18      9.72 o 
   0  14  10        5.62       10.81     10.03 o 
  -4  15  10       16.70       12.32      8.66 o 
  -3  15  10        0.27       -2.61     23.52 o 
  -2  15  10        3.74        8.21      5.80 o 
 -11   0  11        2.10        2.70     11.76 o 
  -9   0  11        1.80        7.38      5.43 o 
  -7   0  11        0.81        2.73      4.78 o 
  -5   0  11       15.74       19.43      7.42 o 
  -3   0  11       82.96       92.29     22.44 o 
  -1   0  11       17.12       34.63      9.49 o 
   1   0  11       23.19       23.63     12.06 o 
   3   0  11       34.81       29.29     12.19 o 
   5   0  11       10.95       21.01     11.30 o 
 -11   1  11        0.04        5.81      5.97 o 
 -10   1  11       16.34       19.21      4.86 o 
  -9   1  11        0.07        0.11      4.59 o 
  -8   1  11        0.06        7.56      5.74 o 
  -7   1  11        0.48        4.85      3.86 o 
  -6   1  11        4.71        8.73      2.81 o 
  -5   1  11        6.83       12.28      2.98 o 
  -4   1  11        7.32        5.56      2.29 o 
  -3   1  11        2.14        4.67      5.35 o 
  -2   1  11        5.90       -0.28     10.28 o 
  -1   1  11        6.95       13.63      6.34 o 
   0   1  11       11.82       16.03      5.81 o 
   1   1  11       14.40       21.07      6.50 o 
   2   1  11        2.84        1.04      7.89 o 
   3   1  11       11.62       22.90      7.73 o 
   4   1  11       46.13       50.16      8.92 o 
   5   1  11        0.01       15.46      5.32 o 
 -11   2  11        6.27        7.48      4.56 o 
 -10   2  11        4.70        3.22      4.38 o 
  -9   2  11        0.20       -4.49      6.04 o 
  -8   2  11        0.46        7.00      5.18 o 
  -7   2  11        8.13        7.88      4.00 o 
  -6   2  11       25.89       27.04      3.55 o 
  -5   2  11       27.03       20.77      3.48 o 
  -4   2  11       13.87       15.36      4.70 o 
  -3   2  11       82.27       90.24      6.37 o 
  -2   2  11       16.22       21.23      8.61 o 
  -1   2  11       73.40       84.41      7.13 o 
   0   2  11       26.80       43.01      6.59 o 
   1   2  11       26.48       23.57      8.16 o 
   2   2  11       13.30       10.40     10.43 o 
   3   2  11        0.32        3.98      8.65 o 
   4   2  11        4.09        9.71      7.39 o 
   5   2  11        0.58        1.49      6.15 o 
 -11   3  11        1.29        1.68      5.00 o 
 -10   3  11        0.38       10.06      5.06 o 
  -9   3  11        9.86       15.58      5.67 o 
  -8   3  11        0.75        6.09      4.54 o 
  -7   3  11       57.86       53.04      6.61 o 
  -6   3  11       11.72       13.17      4.00 o 
  -5   3  11       24.16       20.92      3.55 o 
  -4   3  11       15.04       15.83      3.48 o 
  -3   3  11       90.38       82.89      4.86 o 
  -2   3  11        1.34        2.89      5.30 o 
  -1   3  11       55.00       57.56      8.25 o 
   0   3  11        0.51       11.26      5.84 o 
   1   3  11      137.43      151.27      9.55 o 
   2   3  11       49.19       58.20     11.02 o 
   3   3  11        0.07       -2.36      5.81 o 
   4   3  11       12.89       16.98      7.29 o 
   5   3  11        6.48        9.67      5.57 o 
 -10   4  11       26.02       22.00      5.39 o 
  -9   4  11        0.71        1.96      5.27 o 
  -8   4  11       12.39       19.33      6.67 o 
  -7   4  11       32.53       29.50      4.50 o 
  -6   4  11       54.45       52.66      6.47 o 
  -5   4  11        0.96        5.61      3.21 o 
  -4   4  11       34.73       22.42      4.73 o 
  -3   4  11       18.30       13.52      3.91 o 
  -2   4  11        1.24        2.40      5.58 o 
  -1   4  11      108.72      100.54      8.28 o 
   0   4  11        3.70        2.62      5.47 o 
   1   4  11       87.94      105.69     11.82 o 
   2   4  11       66.10       56.29      7.07 o 
   3   4  11       90.10      101.64     10.75 o 
   4   4  11        0.10        3.81      5.72 o 
   5   4  11        0.92        0.99      4.35 o 
 -10   5  11        1.26        5.74      9.07 o 
  -9   5  11        3.87        3.46      5.34 o 
  -8   5  11       13.82       18.35      5.20 o 
  -7   5  11        6.13        5.74      5.67 o 
  -6   5  11       23.88       28.09      4.91 o 
  -5   5  11      122.34      112.75      6.33 o 
  -4   5  11        1.06        2.66      4.87 o 
  -3   5  11       24.50       25.22      4.03 o 
  -2   5  11        5.59       -1.54      4.98 o 
  -1   5  11       23.12       22.59      5.66 o 
   0   5  11        1.70       12.69      6.51 o 
   1   5  11       15.21       22.58      6.22 o 
   2   5  11      111.71      105.92      7.85 o 
   3   5  11        3.18        8.38      6.31 o 
   4   5  11        0.05       11.22      6.01 o 
 -10   6  11        1.69       11.61      4.79 o 
  -9   6  11        1.01       10.65      4.63 o 
  -8   6  11        0.91        8.21      3.84 o 
  -7   6  11        0.12        0.36      3.13 o 
  -6   6  11      188.59      196.53     13.34 o 
  -5   6  11       33.98       40.07      5.49 o 
  -4   6  11        9.37       17.82      4.57 o 
  -3   6  11       12.89       20.57      4.24 o 
  -2   6  11       10.27       11.42      5.06 o 
  -1   6  11       14.96       20.05      6.45 o 
   0   6  11        2.01       10.11      6.64 o 
   1   6  11        1.42       14.80      6.55 o 
   2   6  11       13.97       19.02     12.38 o 
   3   6  11       15.98       20.96      7.63 o 
   4   6  11       19.20       13.26      5.86 o 
 -10   7  11       35.62       40.25      7.84 o 
  -9   7  11        2.14       -0.72      5.11 o 
  -8   7  11        2.28        7.45      4.45 o 
  -7   7  11        3.29        8.30      3.74 o 
  -6   7  11        0.31       10.37      6.02 o 
  -5   7  11        7.23        9.39      3.48 o 
  -4   7  11       67.55       63.34      6.82 o 
  -3   7  11      191.60      190.25      8.99 o 
  -2   7  11       27.93       33.20      9.49 o 
  -1   7  11        1.10        0.09      5.20 o 
   0   7  11       25.61       27.02      6.43 o 
   1   7  11        1.17        5.91      5.47 o 
   2   7  11       36.46       48.28     13.14 o 
   3   7  11        9.67       11.88      8.35 o 
   4   7  11       15.84       19.00      5.75 o 
  -9   8  11       24.67       18.48      5.94 o 
  -8   8  11        6.66        4.86      4.89 o 
  -7   8  11       25.64       22.46      4.57 o 
  -6   8  11        0.66        3.70      3.91 o 
  -5   8  11        1.77        6.76      3.82 o 
  -4   8  11        8.41        5.41      3.90 o 
  -3   8  11        1.27        1.53      4.53 o 
  -2   8  11        0.17        3.26      4.95 o 
  -1   8  11       34.71       38.26      8.11 o 
   0   8  11        0.60       15.32     10.48 o 
   1   8  11       15.81       28.19      6.33 o 
   2   8  11        6.13       12.68      6.78 o 
   3   8  11        4.25        9.09      7.76 o 
  -9   9  11        1.05       -0.52      6.27 o 
  -8   9  11       13.05        1.92      5.14 o 
  -7   9  11        0.09        7.96      4.12 o 
  -6   9  11       20.80       21.96      4.50 o 
  -5   9  11       12.51        7.25      5.01 o 
  -4   9  11       42.50       40.23      4.44 o 
  -3   9  11       65.27       72.25      5.33 o 
  -2   9  11        7.38       14.73      5.23 o 
  -1   9  11        3.05       -0.51      5.17 o 
   0   9  11       27.73       26.67      5.75 o 
   1   9  11        4.84        2.05      5.17 o 
   2   9  11       10.05       16.82      5.00 o 
   3   9  11        2.14       -3.26      7.76 o 
  -8  10  11        7.93        8.35      6.16 o 
  -7  10  11        0.29       -6.24      6.24 o 
  -6  10  11        0.01        2.15      4.49 o 
  -5  10  11       21.88       23.40      6.26 o 
  -4  10  11        0.78        2.22      3.61 o 
  -3  10  11       22.26       16.52      4.46 o 
  -2  10  11       31.16       25.00      4.53 o 
  -1  10  11       16.37       12.86      4.97 o 
   0  10  11        0.16       -2.65      4.59 o 
   1  10  11        4.86        0.25      5.88 o 
   2  10  11        0.84        4.59      3.29 o 
  -7  11  11        0.28       -0.86      4.81 o 
  -6  11  11        3.80        7.04      4.78 o 
  -5  11  11        5.23        8.63      3.99 o 
  -4  11  11        9.84        7.58      4.48 o 
  -3  11  11        0.44        2.74      4.29 o 
  -2  11  11        0.40       -3.15      4.20 o 
  -1  11  11       13.11       13.43      4.86 o 
   0  11  11        3.41        1.26      4.49 o 
   1  11  11        0.33       -2.12      4.98 o 
   2  11  11        0.09        8.11      8.28 o 
  -6  12  11        3.86        6.99      6.20 o 
  -5  12  11       16.89       17.72      6.81 o 
  -4  12  11        2.68       -2.37      5.52 o 
  -3  12  11       29.51       37.38      7.33 o 
  -2  12  11        0.27        3.06      4.28 o 
  -1  12  11       13.66        6.43      4.65 o 
   0  12  11        0.01        0.86      5.42 o 
   1  12  11        0.04       -6.25      6.25 o 
  -5  13  11        0.91        6.97      5.99 o 
  -4  13  11        0.01       14.99      6.41 o 
  -3  13  11        7.23       -7.93     12.58 o 
  -2  13  11        3.48       -3.21      7.04 o 
  -1  13  11       29.11       27.64      9.51 o 
 -10   0  12        6.56        6.98     11.17 o 
  -8   0  12       31.73       17.90      9.57 o 
  -6   0  12       52.60       46.25      7.49 o 
  -4   0  12       50.00       61.42     11.30 o 
  -2   0  12       83.24       95.88     10.83 o 
   0   0  12       11.58       -6.29     11.27 o 
   2   0  12       11.92       17.15     10.84 o 
   4   0  12        0.14       -1.37      8.48 o 
 -10   1  12       22.57       23.91      6.17 o 
  -9   1  12        0.01        2.63      4.88 o 
  -8   1  12        4.73       10.49      4.08 o 
  -7   1  12        0.28        0.25      3.82 o 
  -6   1  12        9.52       13.98      4.64 o 
  -5   1  12        1.07        7.15      2.34 o 
  -4   1  12        8.63        4.56      5.13 o 
  -3   1  12        0.30       -0.63      5.27 o 
  -2   1  12       67.60       68.35      8.41 o 
  -1   1  12        0.39       -5.38      5.92 o 
   0   1  12        0.42       22.96      6.21 o 
   1   1  12        0.79       -4.06      5.85 o 
   2   1  12       91.64       81.28     15.20 o 
   3   1  12       26.87       20.68      8.23 o 
   4   1  12       38.83       33.40      7.90 o 
 -10   2  12        3.28       -0.72      3.50 o 
  -9   2  12        0.75        4.75      5.00 o 
  -8   2  12        0.08        0.89      3.87 o 
  -7   2  12        3.51        2.96      3.57 o 
  -6   2  12        5.86        7.45      5.38 o 
  -5   2  12        0.10        6.85      3.92 o 
  -4   2  12       20.78       24.28      7.50 o 
  -3   2  12        0.12       11.41      5.11 o 
  -2   2  12        1.30        9.33      5.54 o 
  -1   2  12        4.78       11.39      5.75 o 
   0   2  12       11.66       15.81      6.31 o 
   1   2  12       64.42       73.84     10.89 o 
   2   2  12        7.98       21.57      7.50 o 
   3   2  12        1.16       12.54      8.63 o 
   4   2  12        0.54       13.35      9.99 o 
 -10   3  12        7.95        8.39      4.10 o 
  -9   3  12        3.48        1.86      8.50 o 
  -8   3  12        8.85        5.71      3.55 o 
  -7   3  12        7.98        5.44      5.05 o 
  -6   3  12       55.59       47.64      4.93 o 
  -5   3  12        0.07        1.78      2.52 o 
  -4   3  12        1.10        8.08      4.84 o 
  -3   3  12        3.51        6.55      8.24 o 
  -2   3  12        1.53       10.49      6.25 o 
  -1   3  12        0.97        0.63      5.38 o 
   0   3  12        0.67        5.31      6.32 o 
   1   3  12       29.27       22.23      6.33 o 
   2   3  12        1.27        6.36      6.35 o 
   3   3  12       13.84       14.76      7.05 o 
 -10   4  12        0.02        7.61      4.47 o 
  -9   4  12        3.85        4.11      8.24 o 
  -8   4  12        1.15        5.28      3.56 o 
  -7   4  12       27.65       20.34      4.78 o 
  -6   4  12       14.27       14.44      4.02 o 
  -5   4  12       25.54       17.06      4.57 o 
  -4   4  12       17.22        8.53      5.28 o 
  -3   4  12       18.09       34.80      8.07 o 
  -2   4  12       42.11       33.06      6.42 o 
  -1   4  12       10.54        9.19      6.89 o 
   0   4  12       19.02       18.02      7.73 o 
   1   4  12        3.61        4.91      5.91 o 
   2   4  12        0.01        1.06      5.76 o 
   3   4  12       26.49       13.23      6.30 o 
  -9   5  12        0.24        4.27      4.51 o 
  -8   5  12        0.10        9.33      3.75 o 
  -7   5  12       39.63       35.56      8.12 o 
  -6   5  12        8.07       15.57      5.53 o 
  -5   5  12       19.43       10.29      6.70 o 
  -4   5  12       23.63       28.51      5.18 o 
  -3   5  12       12.74        6.55      5.64 o 
  -2   5  12        0.07        4.86      5.34 o 
  -1   5  12        3.96        7.26      5.64 o 
   0   5  12        0.59       11.85      5.58 o 
   1   5  12       30.62       27.77      6.87 o 
   2   5  12        0.12        5.31      7.22 o 
   3   5  12        0.43       10.46      8.78 o 
  -9   6  12       11.59       17.80      8.29 o 
  -8   6  12        2.63        4.01      4.28 o 
  -7   6  12       17.72       25.70      5.11 o 
  -6   6  12       54.71       49.62      7.22 o 
  -5   6  12        6.30       15.81      4.84 o 
  -4   6  12        3.98        5.18      3.86 o 
  -3   6  12        1.83        7.91      5.05 o 
  -2   6  12       14.45        8.49      5.32 o 
  -1   6  12       11.48       14.24      7.24 o 
   0   6  12        2.82        0.03      5.22 o 
   1   6  12        0.87        5.59      6.41 o 
   2   6  12        6.83       11.11      6.41 o 
   3   6  12        1.05        7.69      5.13 o 
  -9   7  12        2.93        4.55      3.53 o 
  -8   7  12        1.05        4.20      5.08 o 
  -7   7  12       15.74       19.02      5.09 o 
  -6   7  12       13.98       15.38      4.36 o 
  -5   7  12        6.53        2.57      4.50 o 
  -4   7  12        0.07        0.95      3.70 o 
  -3   7  12        5.49        6.34      5.08 o 
  -2   7  12       13.81       16.30      5.66 o 
  -1   7  12        0.27       15.93      5.48 o 
   0   7  12       15.18       23.82      6.61 o 
   1   7  12        4.08        3.65      5.68 o 
   2   7  12        1.29        3.88      6.23 o 
  -8   8  12        2.75        8.17      5.22 o 
  -7   8  12        2.47       20.41      6.81 o 
  -6   8  12       12.44        4.52      7.44 o 
  -5   8  12       14.87       11.51      4.73 o 
  -4   8  12        0.52        6.65      4.62 o 
  -3   8  12       47.21       35.49      6.02 o 
  -2   8  12       32.37       21.44      6.22 o 
  -1   8  12        9.70        8.23      5.32 o 
   0   8  12       12.98       25.89     10.03 o 
   1   8  12        3.50        4.40      6.87 o 
   2   8  12       10.69       24.10     11.35 o 
  -7   9  12        6.23       14.64      5.77 o 
  -6   9  12        7.48       -3.12      4.28 o 
  -5   9  12        4.29        1.91      5.34 o 
  -4   9  12       24.97       29.45      6.36 o 
  -3   9  12        5.25        7.20      4.90 o 
  -2   9  12        0.03        3.99      4.84 o 
  -1   9  12        5.15       14.18      5.26 o 
   0   9  12        9.06       -1.42      5.19 o 
   1   9  12        0.74        4.35      5.74 o 
  -7  10  12       21.84       33.52     12.09 o 
  -6  10  12        2.14        3.20      5.52 o 
  -5  10  12        1.39        2.70      4.37 o 
  -4  10  12        0.91        2.39      5.43 o 
  -3  10  12       27.01       15.89      4.97 o 
  -2  10  12        0.06       -1.75      4.91 o 
  -1  10  12        1.44        5.22      5.19 o 
   0  10  12       10.95       14.34      8.36 o 
  -5  11  12        1.23        4.57      7.54 o 
  -4  11  12       14.55       23.86     18.97 o 
  -3  11  12        5.36        6.29      5.68 o 
  -2  11  12        0.44        3.16      6.93 o 
  -1  11  12       10.23       12.91      8.33 o 
  -9   0  13        0.03        9.67     11.17 o 
  -7   0  13       19.99       16.29      9.76 o 
  -5   0  13       64.15       71.18     11.73 o 
  -3   0  13        2.58       -1.34      7.80 o 
  -1   0  13        9.95       15.63      9.20 o 
   1   0  13       31.01       42.03     10.35 o 
  -9   1  13        5.50        4.88      4.43 o 
  -8   1  13        0.03       -1.15      4.31 o 
  -7   1  13        2.73       -1.03      3.88 o 
  -6   1  13        9.29       11.74     16.81 o 
  -5   1  13        3.59       -2.26      4.64 o 
  -4   1  13        3.08        8.96      5.22 o 
  -3   1  13        1.60        8.79      6.02 o 
  -2   1  13        2.31       12.74      9.85 o 
  -1   1  13        2.74       -0.13      5.75 o 
   0   1  13        9.20       12.54      6.23 o 
   1   1  13        7.05        0.75      6.20 o 
   2   1  13       18.01       26.33      9.37 o 
  -9   2  13        0.43       11.12      4.22 o 
  -8   2  13        3.30        8.80      4.17 o 
  -7   2  13       64.93       75.15      9.39 o 
  -6   2  13        1.66        2.85      8.55 o 
  -5   2  13       22.27       22.26      5.64 o 
  -4   2  13        5.76       15.42      6.59 o 
  -3   2  13        0.22        4.83      5.41 o 
  -2   2  13        0.49        6.72      6.72 o 
  -1   2  13        3.73       -5.43      5.76 o 
   0   2  13        2.21        6.35      6.00 o 
   1   2  13       22.13       17.12     10.60 o 
   2   2  13       46.61       61.89     11.24 o 
  -8   3  13       22.82       13.37      6.20 o 
  -7   3  13        5.88        3.00      5.55 o 
  -6   3  13       17.26       19.26     12.38 o 
  -5   3  13        0.17        0.01      6.41 o 
  -4   3  13        0.19        2.47      5.14 o 
  -3   3  13       37.70       38.89      6.67 o 
  -2   3  13        4.60        4.59      5.66 o 
  -1   3  13        2.27        6.68      5.57 o 
   0   3  13        1.54        0.81      5.49 o 
   1   3  13        3.58        6.89      6.22 o 
   2   3  13        0.36        2.42      6.44 o 
  -8   4  13        9.25        8.52      3.71 o 
  -7   4  13       19.55       16.67      4.90 o 
  -6   4  13       28.10       15.58      6.63 o 
  -5   4  13        8.04        1.98      6.45 o 
  -4   4  13        0.58        7.63      6.71 o 
  -3   4  13        0.80        3.16      4.98 o 
  -2   4  13        2.54       -5.21      5.21 o 
  -1   4  13        0.12       -1.54      5.35 o 
   0   4  13       29.31       26.40      6.64 o 
   1   4  13        7.80        6.35      6.35 o 
  -8   5  13       11.90        9.98     11.86 o 
  -7   5  13        0.61        1.74      5.89 o 
  -6   5  13       13.21       18.83      8.20 o 
  -5   5  13        2.69        1.49      6.15 o 
  -4   5  13        0.88        9.00      5.15 o 
  -3   5  13       13.67        6.14      5.17 o 
  -2   5  13        0.02        7.95      5.78 o 
  -1   5  13        5.15       22.18      8.11 o 
   0   5  13        0.40        5.37      5.87 o 
   1   5  13        9.44       17.12      6.75 o 
  -7   6  13       10.34       11.34      6.38 o 
  -6   6  13        0.78        8.54      7.04 o 
  -5   6  13        3.84       11.17      6.10 o 
  -4   6  13        0.04        4.97      5.03 o 
  -3   6  13        0.00        1.42      4.94 o 
  -2   6  13       13.03       16.02      6.25 o 
  -1   6  13       21.69       31.28      6.77 o 
   0   6  13       11.28       14.48      6.20 o 
   1   6  13        6.06       17.16      6.41 o 
  -7   7  13        1.68        3.79      8.26 o 
  -6   7  13        2.60        8.93      8.14 o 
  -5   7  13        0.08        2.86      9.83 o 
  -4   7  13        0.84       -2.06     10.66 o 
  -3   7  13       21.90       21.16      5.67 o 
  -2   7  13        0.99        5.12      5.33 o 
  -1   7  13        1.08        5.21      5.33 o 
   0   7  13        0.00        9.79      5.79 o 
  -6   8  13        6.64       16.05      6.67 o 
  -5   8  13        0.84        6.65      6.10 o 
  -4   8  13        1.10        0.68      6.09 o 
  -3   8  13        3.74        3.50      5.13 o 
  -2   8  13        2.30       11.45      6.65 o 
  -1   8  13        2.28        2.61      5.45 o 
  -5   9  13        0.03        6.43      5.97 o 
  -4   9  13       48.08       44.24      9.81 o 
  -3   9  13        8.15        2.10      6.16 o 
  -2   9  13        2.75        9.14      5.47 o 
  -6   0  14       30.81       39.84     19.92 o 
  -4   0  14       54.14       67.07     12.21 o 
  -2   0  14       14.90       24.88     10.22 o 
  -7   1  14        4.65       24.69     10.88 o 
  -6   1  14        4.60        7.69      8.95 o 
  -5   1  14        0.01        6.53     10.42 o 
  -4   1  14        1.98        3.13      5.27 o 
  -3   1  14        7.05        7.76      9.16 o 
  -2   1  14        2.17        1.87      6.45 o 
  -1   1  14        0.28        2.18      5.85 o 
  -7   2  14       27.00       17.63      9.64 o 
  -6   2  14       10.30       10.44      9.07 o 
  -5   2  14        3.98       16.47     12.97 o 
  -4   2  14       10.21       11.22      6.92 o 
  -3   2  14        0.01        1.93      5.55 o 
  -2   2  14        2.78       17.56      6.31 o 
  -1   2  14        2.60        2.59      5.82 o 
  -6   3  14       12.26        6.22      8.87 o 
  -5   3  14        0.02        2.84      8.68 o 
  -4   3  14        4.18       10.00      9.09 o 
  -3   3  14       12.58       18.64      6.01 o 
  -2   3  14        9.29       17.63      6.39 o 
  -1   3  14        0.30       -5.73      7.24 o 
  -6   4  14        9.06       17.90      9.64 o 
  -5   4  14       10.08        6.88      8.43 o 
  -4   4  14        1.61        8.53      6.51 o 
  -3   4  14        4.06        6.16      5.59 o 
  -2   4  14        0.51        8.01      5.88 o 
  -5   5  14        0.01       -4.90      6.16 o 
  -4   5  14        5.81       13.41      9.58 o 
  -3   5  14        6.05       13.21      5.91 o 
  -2   5  14       19.14       16.06      6.47 o 
                                                 
